# Supplementary material for: Microsatellite resources of Eucalyptus: current status and future perspectives
Source: Bot Stud. 2014 Oct 25;55:73. doi: 10.1186/s40529-014-0073-3 (PMC5430318; doi:10.1186/s40529-014-0073-3)
Supplement: Supplementary file 1 — Additional file 1: Table S1.: Linkage group information for SSR loci in eucalypts. (XLS 546 KB) [file 40529_2014_9073_MOESM1_ESM.xls]

## Sheet: ALL
Supplementary Table:S1 - Microsatellite resources available in Eucalyptus (Marker name; Source organism; Repeat motif; Source of SSR; Nature of Repeat; Type of repeat; Annealing teperature; Size range and Applications;References)
Only validated eSSR markers are included
S.No	Microsatellite	Source organism	Repeat motif	Souce of SSR	Nature of Repeat	Type of Repeat	Annealing Temp.(ºC)	Size range (bp)	Applications										References
									Cross species Amplication	Genetic Diversity	Linkage Mapping	Finger printing	Population Structure analysis	Species Discrimination	Assignment Test	Parentage testing	Linkage disequilibrium	Pollen flow or Gene Flow
1	Embra1	E. grandis and E. urophylla	(AG)33	Genomic	Pure	Di	56	127	ü	ü	ü								Agrama et al. 2002, Muro-abad et al. 2005, Brondani et al. 2006, Shepherd et al. 2006
2	Embra2	E. grandis and E. urophylla	(AG)15	Genomic	Pure	Di	56	121	ü	ü	ü	ü	ü	ü		ü	ü	ü	Agrama et al. 2002, Thamarus et al. 2002, Smith et al. 2003, Poltri et al. 2003, Zelener et al. 2005, Muro-abad et al.2005, Shepherd et al. 2006, Brondani et al. 2006, Jones et al. 2008, Sampson et al. 2008, Ribeiro et al. 2010,Gion et al. 2011,Arumugasundaram et al. 2011, Bartholome et al. 2013
3	Embra3	E. grandis and E. urophylla	(AG)19	Genomic	Pure	Di	56	123	ü	ü	ü		ü	ü			ü		Agrama et al. 2002, Muro-abad et al.2005, Brondani et al. 2006, Payan et al. 2008,Arumugasundaram et al. 2011, Neves et al. 2011, Hudson et al. 2012, Petroli et al. 2012
4	Embra4	E. grandis and E. urophylla	(AG)23	Genomic	Pure	Di	56	64	ü	ü	ü	ü				ü		ü	Butcher et al. 2005, Kirst et al. 2005, Muro-abad et al.2005, Brondani et al. 2006, Neves et al. 2011, Jones et al. 2008, Petroli et al. 2012
5	Embra5	E. grandis and E. urophylla	(AG)22	Genomic	Pure	Di	56	88	ü	ü	ü	ü	ü	ü		ü	ü	ü	Agrama et al. 2002, Bundock et al. 2000, Thamarus et al. 2002, Poltri et al. 2003, Kirst et al. 2005, Muro-abad et al.2005, Zelener et al. 2005,Brondani et al. 2006, Jones et al. 2008, Grosser et al. 2008, Ribeiro et al. 2010, Thumma et al. 2010,Gion et al. 2011, Arumugasundaram et al. 2011, Neves et al. 2011, Kullan et al. 2012, Hudson et al. 2012, Petroli et al. 2012, Bartholome et al. 2013, Br…
6	Embra6	E. grandis and E. urophylla	(AG)19	Genomic	Pure	Di	56	98	ü	ü	ü	ü	ü	ü		ü	ü	ü	Bundock et al. 2000, Stokoe et al. 2001, Thamarus et al. 2002, Poltri et al. 2003, Holman et al. 2003, Chaix et al. 2003, Grattapaglia et al. 2004, Muro-abad et al.2005, Zelener et al. 2005, Butcher et al. 2005, Brondani et al. 2006, Freeman et al. 2006, Jones et al. 2008, Le et al. 2009, Shepherd et al.2010, Shepherd and Raymond 2010, Ribeiro et al. 2010,Arumugasundaram et al. 2011, Neves et al.…
7	Embra7	E. grandis and E. urophylla	(AG)15	Genomic	Pure	Di	56	115	ü	ü	ü		ü	ü			ü		Bundock et al. 2000, Muro-abad et al.2005, Zelener et al. 2005, Brondani et al. 2006, Shepherd et al. 2006,Gion et al. 2011Arumugasundaram et al. 2011, Neves et al. 2011, Petroli et al. 2012
8	Embra8	E. grandis and E. urophylla	(AG)21	Genomic	Pure	Di	56	127	ü	ü	ü	ü	ü	ü		ü	ü	ü	Agrama et al. 2002, Muro-abad et al.2005, Zelener et al. 2005, Brondani et al. 2006, Jones et al. 2008, Sampson et al. 2008, Grosser et al. 2008, Shepherd et al.2010, Shepherd and Raymond 2010, Ribeiro et al. 2010, Thumma et al. 2010,Gion et al. 2011, Arumugasundaram et al. 2011, Neves et al. 2011, Hudson et al. 2012, Petroli et al. 2012, Bartholome et al. 2013
9	Embra9	E. grandis and E. urophylla	(AGA)3(AG)28	Genomic	Compound		56	94	ü	ü	ü		ü	ü			ü		Bundock et al. 2000, Agrama et al. 2002, Muro-abad et al.2005, Zelener et al. 2005, Brondani et al. 2006, Thumma et al. 2010,Gion et al. 2011, Arumugasundaram et al. 2011, Neves et al. 2011, Kullan et al. 2012, Bartholome et al. 2013
10	Embra10	E. grandis and E. urophylla	(CCT)3(AG)14	Genomic	Compound		56	95	ü	ü	ü	ü	ü	ü		ü	ü	ü	Stokoe et al. 2001, Agrama et al. 2002, Chaix et al. 2003, Holman et al. 2003, Smith et al. 2003, Grattapaglia et al. 2004, Butcher et al. 2005, Kirst et al. 2005, Muro-abad et al.2005, Zelener et al. 2005, Brondani et al. 2006, Foster et al. 2007, Jones et al. 2007, Rathbone et al.2007, Rao et al. 2008, Jones et al. 2008, Sampson et al. 2008, Field et al. 2010,Goin et al. 2011, Arumugasundaram e…
11	Embra11	E. grandis and E. urophylla	(AG)4GG(AG)13	Genomic	Interrupted Pure		56	97	ü	ü	ü	ü	ü	ü		ü	ü	ü	Bundock et al. 2000, Agrama et al. 2002, Chaix et al. 2003, Grattapaglia et al. 2004, Patterson et al.2004, Kirst et al. 2005, Butcher et al. 2005, Muro-abad et al.2005, Zelener et al. 2005, Brondani et al. 2006, Shepherd et al. 2006, Freeman et al. 2006, Rathbone et al.2007,Jones et al. 2007,Jones et al.2008, Foster et al. 2007, Le et al. 2009, Shepherd et al.2010, Shepherd and Raymond 2010, But…
12	Embra12	E. grandis and E. urophylla	(AG)22	Genomic	Pure	Di	56	98	ü	ü	ü	ü	ü	ü		ü	ü	ü	Bundock et al. 2000, Stokoe et al. 2001, Holman et al. 2003, Smith et al. 2003, Patterson et al.2004, Brondani et al. 2006, Shepherd et al. 2006, Freeman et al. 2006, Jones et al. 2007, Foster et al. 2007, Jones et al. 2008, Shepherd et al.2010, Shepherd and Raymond 2010, Ribeiro et al. 2010, Thumma et al. 2010,Gion et al. 2011, Arumugasundaram et al. 2011, Neves et al. 2011, Hudson et al. 2012, …
13	Embra13	E. grandis and E. urophylla	(AG)27	Genomic	Pure	Di	56	130		ü	ü					ü		ü	Bundock et al. 2000, Chaix et al. 2003, Muro-abad et al.2005, Brondani et al. 2006, Gion et al. 2011, Hudson et al. 2012
14	Embra14	E. grandis and E. urophylla	(AG)8AAC(AG)25	Genomic	Interrupted Pure		56	109	ü	ü	ü		ü					ü	Agrama et al. 2002, Zucchi et al.2003, Muro-abad et al.2005, Brondani et al. 2006, Shepherd et al. 2006
15	Embra15	E. grandis and E. urophylla	(AG)21	Genomic	Pure	Di	56	66	ü	ü	ü	ü	ü			ü	ü	ü	Agrama et al. 2002, Chaix et al. 2003, Poltri et al. 2003, Muro-abad et al.2005, Kirst et al. 2005, Zelener et al. 2005, Brondani et al. 2006, Thumma et al. 2010, Gion et al. 2011, Bartholome et al. 2013
16	Embra16	E. grandis and E. urophylla	(AG)21	Genomic	Pure	Di	56	98	ü		ü	ü	ü	ü		ü	ü	ü	Bundock et al. 2000, Agrama et al. 2002, Grattapaglia et al. 2004, Kirst et al. 2005, Brondani et al. 2006, Freeman et al. 2006,Arumugasundaram et al. 2011, Hudson et al. 2012, Freeman et al. 2013, Gion et al. 2011, Bartholome et al. 2013
17	Embra17	E. grandis and E. urophylla	(AG)18	Genomic	Pure	Di	56	184	ü	ü	ü		ü	ü			ü		Bundock et al. 2000, Agrama et al. 2002, Muro-abad et al.2005, Brondani et al. 2006, Rathbone et al.2007, Jones et al. 2007, Foster et al. 2007, Butcher et al. 2009,Arumugasundaram et al. 2011
18	Embra18	E. grandis and E. urophylla	(AG)3GG(AG)19	Genomic	Interrupted Pure		56	87	ü	ü	ü	ü	ü	ü			ü		Bundock et al. 2000, Stokoe et al. 2001, Holman et al. 2003, Smith et al. 2003, Muro-abad et al.2005, Zelener et al. 2005, Brondani et al. 2006, Ribeiro et al. 2010, Thumma et al. 2010,Arumugasundaram et al. 2011, Neves et al. 2011, Hudson et al. 2012, Bartholome et al. 2013, Subhashini et al.2013,
19	Embra19	E. grandis and E. urophylla	(AG)23	Genomic	Pure	Di	56	124	ü	ü	ü	ü	ü	ü		ü	ü	ü	Agrama et al. 2002, Holman et al. 2003, Chaix et al. 2003, Muro-abad et al.2005, Zelener et al. 2005, Brondani et al. 2006, Ribeiro et al. 2010, Thumma et al. 2010,Gion et al. 2011, Arumugasundaram et al. 2011, Kullan et al. 2012, Hudson et al. 2012, Bartholome et al. 2013.Jones et al.2013.
20	Embra20	E. grandis and E. urophylla	(AG)19	Genomic	Pure	Di	56	97	ü	ü	ü	ü	ü				ü		Agrama et al. 2002, Zelener et al. 2005, Brondani et al. 2006, Le et al. 2009, Ribeiro et al. 2010, Thumma et al. 2010,Arumugasundaram et al. 2011, Hudson et al. 2012, Gion et al. 2011, Bartholome et al. 2013, Subhashini et al.2013,
1	Embra21	E. grandis and E. urophylla	(AC)16TT(AC)12	Genomic	Interrupted Pure		56	92			ü					ü		ü	Grattapaglia et al. 2004, Brondani et al. 2006, Neves et al. 2011, Petroli et al. 2012
2	Embra22	E. grandis and E. urophylla	(AG)17(AC)14	Genomic	Compound		56	126			ü					ü		ü	Grattapaglia et al. 2004, Brondani et al. 2006, Neves et al. 2011, Hudson et al. 2012, Bartholome et al. 2013
3	Embra23	E. grandis and E. urophylla	(AG)16	Genomic	Pure	Di	56	118	ü	ü	ü	ü	ü	ü			ü		Brondani et al. 2006, Ribeiro et al. 2010,Arumugasundaram et al. 2011
4	Embra24	E. grandis and E. urophylla	(GAA)5C(GA)6	Genomic	Interrupted Compound		56	162	ü		ü		ü	ü			ü		Brondani et al. 2006,Arumugasundaram et al. 2011
5	Embra25	E. grandis and E. urophylla	(AG)27TAG..(AG)4	Genomic	Interrupted Pure		56	315	ü		ü		ü	ü			ü		Brondani et al. 2006,Arumugasundaram et al. 2011
6	Embra26	E. grandis and E. urophylla	(AG)19	Genomic	Pure	Di	56	120			ü								Brondani et al. 2006
7	Embra27	E. grandis and E. urophylla	(AG)24	Genomic	Pure	Di	56	135	ü		ü					ü		ü	Grattapaglia et al. 2004, Brondani et al. 2006, Neves et al. 2011, Alves et al.2011, Kullan et al. 2012, Hudson et al. 2012, Petroli et al. 2012
8	Embra28	E. grandis and E. urophylla	(AG)25	Genomic	Pure	Di	56	178	ü	ü	ü		ü	ü			ü		Brondani et al. 2006, Payan et al. 2008, Le et al. 2009,Arumugasundaram et al. 2011, Neves et al. 2011, Kullan et al. 2012, Hudson et al. 2012, Bartholome et al. 2013, Subhashini et al.2013,
9	Embra29	E. grandis and E. urophylla	(AG)18AGA..(AG)18	Genomic	Interrupted Pure		56	204	ü		ü		ü	ü			ü		Brondani et al. 2006,Arumugasundaram et al. 2011
10	Embra30	E. grandis and E. urophylla	(AG)22	Genomic	Pure	Di	58	138	ü	ü	ü		ü			ü		ü	Grattapaglia et al. 2004, Brondani et al. 2006, Freeman et al. 2006, Hudson et al. 2012, Freeman et al. 2013,Jones et al.2013.
11	Embra31	E. grandis and E. urophylla	(AG)6TTTCCC(AG)19	Genomic	Interrupted Pure		58	148			ü								Brondani et al. 2006, Neves et al. 2011, Hudson et al. 2012, Petroli et al. 2012
12	Embra32	E. grandis and E. urophylla	(AG)22	Genomic	Pure	Di	56	65			ü								Brondani et al. 2006, Neves et al. 2011, Hudson et al. 2012, Petroli et al. 2012
13	Embra33	E. grandis and E. urophylla	(AG)19	Genomic	Pure	Di	58	122	ü		ü								Brondani et al. 2006, Neves et al. 2011, Petroli et al. 2012, Subhashini et al.2013,
14	Embra34	E. grandis and E. urophylla	(AG)21	Genomic	Pure	Di	56	104			ü								Brondani et al. 2006
15	Embra35	E. grandis and E. urophylla	(AG)24(TCC)9	Genomic	Compound		56	205	ü		ü		ü	ü			ü		Brondani et al. 2006,Arumugasundaram et al. 2011
16	Embra36	E. grandis and E. urophylla	(AG)29	Genomic	Pure	Di	56	155	ü		ü		ü	ü			ü		Brondani et al. 2006,Arumugasundaram et al. 2011, Neves et al. 2011, Hudson et al. 2012, Petroli et al. 2012, Subhashini et al.2013,
17	Embra37	E. grandis and E. urophylla	(AG)16	Genomic	Pure	Di	56	124	ü	ü	ü		ü			ü		ü	Grattapaglia et al. 2004, Brondani et al. 2006, Shepherd et al. 2006, Payan et al. 2008, Freeman et al. 2006, Neves et al. 2011, Alves et al.2011, Kullan et al. 2012, Hudson et al. 2012, Petroli et al. 2012, Freeman et al. 2013
18	Embra38	E. grandis and E. urophylla	(AG)11(TA)4	Genomic	Compound		56	126			ü								Brondani et al. 2006, Neves et al. 2011, Hudson et al. 2012, Petroli et al. 2012
19	Embra39	E. grandis and E. urophylla	(AG)9(CA)11	Genomic	Compound		54	146	ü		ü		ü	ü			ü		Brondani et al. 2006, Shepherd et al. 2006,Arumugasundaram et al. 2011, Neves et al. 2011, Hudson et al. 2012, Petroli et al. 2012
20	Embra40	E. grandis and E. urophylla	(AG)19(CA)4	Genomic	Compound		56	141	ü		ü		ü	ü		ü	ü	ü	Grattapaglia et al. 2004, Brondani et al. 2006, Shepherd et al. 2006,Arumugasundaram et al. 2011, Neves et al. 2011, Petroli et al. 2012
21	Embra41	E. grandis and E. urophylla	(AG)13	Genomic	Pure	Di	56	198	ü		ü		ü	ü			ü		Brondani et al. 2006,Arumugasundaram et al. 2011, Neves et al. 2011, Hudson et al. 2012, Petroli et al. 2012
22	Embra42	E. grandis and E. urophylla	(AG)15	Genomic	Pure	Di	56	127	ü	ü	ü		ü						Brondani et al. 2006, Shepherd et al. 2006, Le et al. 2009, Shepherd et al.2010, Shepherd and Raymond 2010, Neves et al. 2011, Alves et al.2011, Petroli et al. 2012, Bartholome et al. 2013
23	Embra43	E. grandis and E. urophylla	(AG)14	Genomic	Pure	Di	56	145	ü		ü		ü	ü			ü		Brondani et al. 2006,Arumugasundaram et al. 2011, Neves et al. 2011, Hudson et al. 2012,
24	Embra44	E. grandis and E. urophylla	(AG)16	Genomic	Pure	Di	50	208			ü								Brondani et al. 2006, Freeman et al. 2013
25	Embra45	E. grandis and E. urophylla	(AG)18	Genomic	Pure	Di	56	102			ü								Brondani et al. 2006, Neves et al. 2011, Kullan et al. 2012, Petroli et al. 2012
26	Embra46	E. grandis and E. urophylla	(AG)20	Genomic	Pure	Di	56	168			ü								Brondani et al. 2006
27	Embra47	E. grandis and E. urophylla	(AG)24	Genomic	Pure	Di	56	106			ü								Brondani et al. 2006, Neves et al. 2011, Hudson et al. 2012, Petroli et al. 2012
28	Embra48	E. grandis and E. urophylla	(AG)26	Genomic	Pure	Di	54	123	ü	ü	ü		ü						Brondani et al. 2006, Payan et al. 2008, Freeman et al. 2006, Neves et al. 2011, Kullan et al. 2012, Hudson et al. 2012, Petroli et al. 2012, Freeman et al. 2013
29	Embra49	E. grandis and E. urophylla	(AG)20	Genomic	Pure	Di	54	132			ü					ü		ü	Grattapaglia et al. 2004, Brondani et al. 2006, Bartholome et al. 2013
30	Embra50	E. grandis and E. urophylla	(AG)10AA(AG)17(AGG)6	Genomic	Complex		58	123	ü		ü		ü	ü			ü		Brondani et al. 2006,Arumugasundaram et al. 2011
31	Embra51	E. grandis and E. urophylla	(AG)20	Genomic	Pure	Di	58	115			ü								Brondani et al. 2006, Neves et al. 2011, Hudson et al. 2012, Petroli et al. 2012
32	Embra52	E. grandis and E. urophylla	(AG)2T(AG)26	Genomic	Interrupted Pure		58	103	ü		ü					ü		ü	Grattapaglia et al. 2004, Brondani et al. 2006, Bartholome et al. 2013, Subhashini et al.2013,
33	Embra53	E. grandis and E. urophylla	(AG)17GT(AG)5	Genomic	Interrupted Pure		60	130	ü		ü					ü		ü	Grattapaglia et al. 2004, Brondani et al. 2006, Neves et al. 2011, Alves et al.2011, Hudson et al. 2012, Petroli et al. 2012, Subhashini et al.2013,
34	Embra54	E. grandis and E. urophylla	(AG)17	Genomic	Pure	Di	50	144	ü		ü		ü	ü			ü		Brondani et al. 2006, Shepherd et al. 2006,Arumugasundaram et al. 2011
35	Embra55	E. grandis and E. urophylla	(AG)26	Genomic	Pure	Di	50	178	ü		ü		ü	ü			ü		Brondani et al. 2006,Arumugasundaram et al. 2011
36	Embra56	E. grandis and E. urophylla	(AG)23(CA)8	Genomic	Compound		58	149	ü		ü		ü	ü			ü		Brondani et al. 2006, Freeman et al. 2006,Arumugasundaram et al. 2011, Hudson et al. 2012, Freeman et al. 2013
37	Embra57	E. grandis and E. urophylla	(AG)28	Genomic	Pure	Di	56	115			ü								Brondani et al. 2006
38	Embra58	E. grandis and E. urophylla	(AG)20	Genomic	Pure	Di	56	143	ü		ü		ü	ü			ü		Brondani et al. 2006,Arumugasundaram et al. 2011, Neves et al. 2011, Hudson et al. 2012, Bartholome et al. 2013, Subhashini et al.2013,
39	Embra59	E. grandis and E. urophylla	(GA)6GG(GA)3AA(GA)9	Genomic	Complex		52	106			ü								Brondani et al. 2006
40	Embra60	E. grandis and E. urophylla	(AG)23	Genomic	Pure	Di	60	114			ü								Brondani et al. 2006
41	Embra61	E. grandis and E. urophylla	(AG)22	Genomic	Pure	Di	58	186	ü		ü		ü	ü			ü		Brondani et al. 2006, Freeman et al. 2006,Arumugasundaram et al. 2011, Neves et al. 2011, Hudson et al. 2012, Petroli et al. 2012
42	Embra62	E. grandis and E. urophylla	(AG)18	Genomic	Pure	Di	55	139	ü		ü								Brondani et al. 2006, Shepherd et al. 2006
43	Embra63	E. grandis and E. urophylla	(AG)21	Genomic	Pure	Di	58	201	ü	ü	ü		ü	ü			ü	ü	Zucchi et al.2003, Brondani et al. 2006, Neves et al. 2011, Hudson et al. 2012, Petroli et al. 2012
44	Embra64	E. grandis and E. urophylla	(AG)21	Genomic	Pure	Di	56	270			ü								Brondani et al. 2006, Bartholome et al. 2013
45	Embra65	E. grandis and E. urophylla	(AG)18	Genomic	Pure	Di	58	173			ü								Brondani et al. 2006
46	Embra66	E. grandis and E. urophylla	(AG)18A(AG)4	Genomic	Interrupted Pure		56	155	ü		ü		ü	ü			ü		Brondani et al. 2006, Freeman et al. 2006,Arumugasundaram et al. 2011
47	Embra67	E. grandis and E. urophylla	(AG)17	Genomic	Pure	Di	58	218			ü								Brondani et al. 2006
48	Embra68	E. grandis and E. urophylla	(AG)20	Genomic	Pure	Di	58	108	ü	ü	ü		ü						Brondani et al. 2006, Le et al. 2009, Neves et al. 2011,
49	Embra69	E. grandis and E. urophylla	(AG)5TT(AG)19	Genomic	Interrupted Pure		56	121	ü	ü	ü		ü						Brondani et al. 2006, Payan et al. 2008, Neves et al. 2011, Petroli et al. 2012, Bartholome et al. 2013
50	Embra70	E. grandis and E. urophylla	(CATA)9CAT(AC)17	Genomic	Interrupted Compound		56	169	ü		ü		ü	ü			ü		Brondani et al. 2006,Arumugasundaram et al. 2011, Neves et al. 2011,
1	Embra71	E. grandis and E. urophylla	(AG)39	Genomic	Pure	Di	56	110			ü								Brondani et al. 2006
2	Embra72	E. grandis and E. urophylla	(AG)n	Genomic	Pure	Di	56	124	ü	ü	ü		ü	ü			ü	ü	Zucchi et al.2003, Brondani et al. 2006,Arumugasundaram et al. 2011, Neves et al. 2011, Hudson et al. 2012, Petroli et al. 2012
3	Embra75	E. grandis and E. urophylla	(CT)37	Genomic	Pure	Di	56	100			ü								Brondani et al. 2006
4	Embra76	E. grandis and E. urophylla	(CT)15	Genomic	Pure	Di	58	157			ü								Brondani et al. 2006
5	Embra77	E. grandis and E. urophylla	(AG)n	Genomic	Pure	Di	60	61	ü		ü		ü	ü			ü		Brondani et al. 2006,Arumugasundaram et al. 2011, Bartholome et al. 2013
6	Embra78	E. grandis and E. urophylla	(TC)24	Genomic	Pure	Di	58	107	ü		ü		ü	ü			ü		Brondani et al. 2006, Freeman et al. 2006,Arumugasundaram et al. 2011, Neves et al. 2011, Hudson et al. 2012, Petroli et al. 2012, Freeman et al. 2013
7	Embra80	E. grandis and E. urophylla	(GA)15GC(GA)7	Genomic	Interrupted Pure		56	55			ü								Brondani et al. 2006, Neves et al. 2011, Hudson et al. 2012, Petroli et al. 2012
8	Embra81	E. grandis and E. urophylla	(CT)21	Genomic	Pure	Di	60	70	ü	ü	ü		ü						Brondani et al. 2006, Shepherd et al. 2006, Le et al. 2009
9	Embra82	E. grandis and E. urophylla	(GA)27	Genomic	Pure	Di	58	105			ü								Brondani et al. 2006, Neves et al. 2011, Hudson et al. 2012
10	Embra83	E. grandis and E. urophylla	(CT)23	Genomic	Pure	Di	60	65			ü								Brondani et al. 2006
11	Embra84	E. grandis and E. urophylla	(CT)24	Genomic	Pure	Di	55	58			ü								Brondani et al. 2006
12	Embra85	E. grandis and E. urophylla	(CT)3CCCCTCCCC(CT)8C(CT)9	Genomic	Interrupted Pure		50	223			ü								Brondani et al. 2006
13	Embra86	E. grandis and E. urophylla	(GA)25	Genomic	Pure	Di	52	96			ü								Brondani et al. 2006
14	Embra87	E. grandis and E. urophylla	(CT)17AGA..(CT)18	Genomic	Interrupted Pure		56	197			ü								Brondani et al. 2006, Neves et al. 2011, Petroli et al. 2012, Bartholome et al. 2013
15	Embra88	E. grandis and E. urophylla	(TC)21	Genomic	Pure	Di	54	84			ü								Brondani et al. 2006, Kullan et al. 2012, Hudson et al. 2012
16	Embra89	E. grandis and E. urophylla	(CT)17	Genomic	Pure	Di	54	288	ü		ü								Brondani et al. 2006, Subhashini et al.2013,
17	Embra90	E. grandis and E. urophylla	(CT)24	Genomic	Pure	Di	54	206			ü								Brondani et al. 2006
18	Embra91	E. grandis and E. urophylla	(CT)20	Genomic	Pure	Di	57	105			ü								Brondani et al. 2006, Neves et al. 2011, Kullan et al. 2012, Hudson et al. 2012, Petroli et al. 2012
19	Embra92	E. grandis and E. urophylla	(GA)24	Genomic	Pure	Di	60	178			ü								Brondani et al. 2006
20	Embra93	E. grandis and E. urophylla	(GA)20GG(GA)3GG(GA)7	Genomic	Interrupted Pure		58	81			ü								Brondani et al. 2006
21	Embra94	E. grandis and E. urophylla	(GA)21	Genomic	Pure	Di	56	200			ü								Brondani et al. 2006, Neves et al. 2011, Hudson et al. 2012, Petroli et al. 2012
22	Embra95	E. grandis and E. urophylla	(CT)19	Genomic	Pure	Di	58	110			ü								Brondani et al. 2006
23	Embra96	E. grandis and E. urophylla	(GA)20	Genomic	Pure	Di	56	94			ü								Brondani et al. 2006
24	Embra97	E. grandis and E. urophylla	(CT)21	Genomic	Pure	Di	58	106	ü		ü								Brondani et al. 2006
25	Embra98	E. grandis and E. urophylla	(AG)8(G)6(AG)3AA..(GA)20	Genomic	Complex		56	197	ü		ü								Brondani et al. 2006, Freeman et al. 2006, Neves et al. 2011, Alves et al.2011, Kullan et al. 2012, Hudson et al. 2012, Petroli et al. 2012, Freeman et al. 2013, Subhashini et al.2013,
26	Embra99	E. grandis and E. urophylla	(GA)24	Genomic	Pure	Di	58	89			ü								Brondani et al. 2006
27	Embra100	E. grandis and E. urophylla	(CT)26	Genomic	Pure	Di	56	195	ü		ü		ü	ü			ü		Brondani et al. 2006,Arumugasundaram et al. 2011, Kullan et al. 2012,
28	Embra101	E. grandis and E. urophylla	(AG)12A(AG)8	Genomic	Interrupted Pure		58	98	ü		ü		ü	ü			ü		Brondani et al. 2006,Arumugasundaram et al. 2011, Subhashini et al.2013,
29	Embra102	E. grandis and E. urophylla	(CT)29	Genomic	Pure	Di	54	160			ü								Brondani et al. 2006
30	Embra103	E. grandis and E. urophylla	(AG)23	Genomic	Pure	Di	58	116			ü								Brondani et al. 2006
31	Embra104	E. grandis and E. urophylla	(CT)11	Genomic	Pure	Di	60	99	ü	ü	ü		ü						Brondani et al. 2006, Shepherd et al. 2006, Shepherd et al.2010, Shepherd and Raymond 2010,
32	Embra105	E. grandis and E. urophylla	(CT)21	Genomic	Pure	Di	58	92			ü								Brondani et al. 2006, Neves et al. 2011, Hudson et al. 2012, Petroli et al. 2012
33	Embra106	E. grandis and E. urophylla	(TC)24	Genomic	Pure	Di	56	302			ü								Brondani et al. 2006, Neves et al. 2011, Hudson et al. 2012, Petroli et al. 2012
34	Embra107	E. grandis and E. urophylla	(GA)n	Genomic	Pure	Di	52	123			ü								Brondani et al. 2006
35	Embra108	E. grandis and E. urophylla	(CT)17	Genomic	Pure	Di	58	115			ü								Brondani et al. 2006
36	Embra109	E. grandis and E. urophylla	(CT)21	Genomic	Pure	Di	58	209			ü								Brondani et al. 2006
37	Embra110	E. grandis and E. urophylla	(CT)28	Genomic	Pure	Di	54	110			ü								Brondani et al. 2006, Neves et al. 2011, Petroli et al. 2012
38	Embra111	E. grandis and E. urophylla	(AG)15A(AG)16	Genomic	Interrupted Pure		60	123			ü								Brondani et al. 2006
39	Embra112	E. grandis and E. urophylla	(CT)20	Genomic	Pure	Di	60	187			ü								Brondani et al. 2006
40	Embra113	E. grandis and E. urophylla	(TC)22	Genomic	Pure	Di	58	73			ü								Brondani et al. 2006
41	Embra114	E. grandis and E. urophylla	(GA)26	Genomic	Pure	Di	56	130			ü								Brondani et al. 2006
42	Embra115	E. grandis and E. urophylla	(GA)13	Genomic	Pure	Di	56	64			ü								Brondani et al. 2006, Freeman et al. 2006, Hudson et al. 2012, Freeman et al. 2013, Bartholome et al. 2013
43	Embra116	E. grandis and E. urophylla	(TC)21	Genomic	Pure	Di	56	104			ü								Brondani et al. 2006
44	Embra117	E. grandis and E. urophylla	(CT)26	Genomic	Pure	Di	58	128			ü								Brondani et al. 2006
45	Embra118	E. grandis and E. urophylla	(AG)24	Genomic	Pure	Di	58	203			ü								Brondani et al. 2006
46	Embra119	E. grandis and E. urophylla	(AC)4G(CA)2CTTTTCT(TC)2CA(TC)15	Genomic	Complex		56	152	ü		ü		ü	ü			ü		Brondani et al. 2006,Arumugasundaram et al. 2011, Kullan et al. 2012, Hudson et al. 2012, Bartholome et al. 2013
47	Embra120	E. grandis and E. urophylla	(TC)17	Genomic	Pure	Di	56	n.a.	ü	ü	ü		ü						Brondani et al. 2006, Le et al. 2009, Neves et al. 2011, Petroli et al. 2012
48	Embra121	E. grandis and E. urophylla	(TC)26	Genomic	Pure	Di	52	108			ü								Brondani et al. 2006, Neves et al. 2011, Kullan et al. 2012, Petroli et al. 2012
49	Embra122	E. grandis and E. urophylla	(GA)26	Genomic	Pure	Di	54	209	ü	ü	ü		ü	ü			ü	ü	Zucchi et al.2003, Brondani et al. 2006,Arumugasundaram et al. 2011, Alves et al.2011, Neves et al. 2011, Hudson et al. 2012, Petroli et al. 2012, Subhashini et al.2013,
50	Embra123	E. grandis and E. urophylla	(TC)21	Genomic	Pure	Di	58	169			ü								Brondani et al. 2006
51	Embra124	E. grandis and E. urophylla	(TC)34	Genomic	Pure	Di	58	90			ü								Brondani et al. 2006, Kullan et al. 2012, Bartholome et al. 2013
52	Embra125	E. grandis and E. urophylla	(CT)29	Genomic	Pure	Di	56	132	ü	ü	ü		ü						Brondani et al. 2006, Payan et al. 2008, Neves et al. 2011, Kullan et al. 2012, Hudson et al. 2012, Petroli et al. 2012,
53	Embra126	E. grandis and E. urophylla	(TCCTC)4TCC..(CT)18	Genomic	Interrupted Compound		58	99			ü								Brondani et al. 2006, Kullan et al. 2012, Neves et al. 2011, Hudson et al. 2012, Petroli et al. 2012
54	Embra127	E. grandis and E. urophylla	(CT)16CGG..(TC)15	Genomic	Interrupted Compound		56	100	ü		ü								Brondani et al. 2006, Freeman et al. 2006, Neves et al. 2011, Alves et al.2011, Hudson et al. 2012, Freeman et al. 2013
55	Embra128	E. grandis and E. urophylla	(TC)25	Genomic	Pure	Di	58	110	ü		ü								Brondani et al. 2006, Freeman et al. 2006, Neves et al. 2011, Alves et al.2011, Hudson et al. 2012, Petroli et al. 2012, Freeman et al. 2013
56	Embra129	E. grandis and E. urophylla	(TC)22	Genomic	Pure	Di	58	109			ü								Brondani et al. 2006
57	Embra130	E. grandis and E. urophylla	(AG)9AGG(AG)15	Genomic	Interrupted Pure		58	79			ü								Brondani et al. 2006, Freeman et al. 2006, Hudson et al. 2012, Freeman et al. 2013
58	Embra131	E. grandis and E. urophylla	(TG)9GGTGTATA(TG)15	Genomic	Interrupted Pure		54	78			ü					ü		ü	Grattapaglia et al. 2004, Brondani et al. 2006, Bartholome et al. 2013
59	Embra132	E. grandis and E. urophylla	(TG)13	Genomic	Pure	Di	58	232			ü								Brondani et al. 2006
60	Embra133	E. grandis and E. urophylla	(TG)28	Genomic	Pure	Di	54	215			ü								Brondani et al. 2006
61	Embra134	E. grandis and E. urophylla	(AG)22	Genomic	Pure	Di	56	160	ü		ü								Zucchi et al.2003, Brondani et al. 2006
62	Embra135	E. grandis and E. urophylla	(AG)15AAT..(AG)10	Genomic	Interrupted Pure		54	116			ü								Brondani et al. 2006, Neves et al. 2011, Hudson et al. 2012, Petroli et al. 2012
63	Embra136	E. grandis and E. urophylla	(TC)26CC(TC)3	Genomic	Interrupted Pure		60	115			ü								Brondani et al. 2006, Bartholome et al. 2013
64	Embra137	E. grandis and E. urophylla	(AG)n	Genomic	Pure	Di	58	273			ü								Brondani et al. 2006
65	Embra138	E. grandis and E. urophylla	(AG)n	Genomic	Pure	Di	56	185			ü								Brondani et al. 2006
66	Embra139	E. grandis and E. urophylla	(GA)32	Genomic	Pure	Di	58	218			ü								Brondani et al. 2006
67	Embra140	E. grandis and E. urophylla	(CT)15	Genomic	Pure	Di	64	176			ü								Brondani et al. 2006
68	Embra141	E. grandis and E. urophylla	(CT)29	Genomic	Pure	Di	59	264			ü								Brondani et al. 2006
69	Embra142	E. grandis and E. urophylla	(CT)28	Genomic	Pure	Di	62	259			ü								Brondani et al. 2006
70	Embra143	E. grandis and E. urophylla	(GA)20	Genomic	Pure	Di	56	189	ü		ü		ü	ü			ü		Brondani et al. 2006,Arumugasundaram et al. 2011, Neves et al. 2011, Petroli et al. 2012
71	Embra144	E. grandis and E. urophylla	(AG)25	Genomic	Pure	Di	52	248			ü								Brondani et al. 2006
72	Embra145	E. grandis and E. urophylla	(CT)29	Genomic	Pure	Di	64	151			ü								Brondani et al. 2006, Neves et al. 2011, Petroli et al. 2012
73	Embra146	E. grandis and E. urophylla	(GA)n	Genomic	Pure	Di	56	107			ü								Brondani et al. 2006, Kullan et al. 2012, Hudson et al. 2012, Bartholome et al. 2013
74	Embra147	E. grandis and E. urophylla	(AG)n	Genomic	Pure	Di	56	204	ü		ü								Brondani et al. 2006, Neves et al. 2011, Subhashini et al.2013,
75	Embra148	E. grandis and E. urophylla	(TC)26	Genomic	Pure	Di	62	218			ü								Brondani et al. 2006
76	Embra149	E. grandis and E. urophylla	(AG)n	Genomic	Pure	Di	56	114			ü								Brondani et al. 2006, Bartholome et al. 2013
77	Embra150	E. grandis and E. urophylla	(AG)n	Genomic	Pure	Di	60	146	ü		ü								Brondani et al. 2006, Shepherd et al. 2006
78	Embra151	E. grandis and E. urophylla	(AG)n	Genomic	Pure	Di	58	165			ü								Brondani et al. 2006, Bartholome et al. 2013
79	Embra152	E. grandis and E. urophylla	(AC)24	Genomic	Pure	Di	56	122			ü								Brondani et al. 2006
80	Embra153	E. grandis and E. urophylla	(CT)24	Genomic	Pure	Di	56	215			ü								Brondani et al. 2006, Freeman et al. 2006, Neves et al. 2011, Hudson et al. 2012, Petroli et al. 2012
81	Embra154	E. grandis and E. urophylla	(CT)19	Genomic	Pure	Di	60	247			ü								Brondani et al. 2006
82	Embra155	E. grandis and E. urophylla	(TC)n	Genomic	Pure	Di	60	144	ü		ü		ü	ü			ü		Brondani et al. 2006, Freeman et al. 2006,Arumugasundaram et al. 2011, Alves et al.2011, Neves et al. 2011, Hudson et al. 2012, Freeman et al. 2013
83	Embra156	E. grandis and E. urophylla	(GA)25	Genomic	Pure	Di	60	146			ü								Brondani et al. 2006, Freeman et al. 2006, Hudson et al. 2012, Freeman et al. 2013
84	Embra157	E. grandis and E. urophylla	(GT)16	Genomic	Pure	Di	56	150			ü								Brondani et al. 2006, Neves et al. 2011, Hudson et al. 2012, Petroli et al. 2012
85	Embra158	E. grandis and E. urophylla	(CT)26	Genomic	Pure	Di	56	125			ü								Brondani et al. 2006, Freeman et al. 2006, Hudson et al. 2012, Freeman et al. 2013
86	Embra159	E. grandis and E. urophylla	(TC)25	Genomic	Pure	Di	56	111			ü								Brondani et al. 2006
87	Embra160	E. grandis and E. urophylla	(GA)12	Genomic	Pure	Di	54	89			ü								Brondani et al. 2006
88	Embra161	E. grandis and E. urophylla	(TC)3T(TC)20	Genomic	Interrupted Pure		60	177			ü								Brondani et al. 2006
89	Embra162	E. grandis and E. urophylla	(GA)22	Genomic	Pure	Di	58	175			ü								Brondani et al. 2006
90	Embra163	E. grandis and E. urophylla	(AC)16	Genomic	Pure	Di	52	260			ü								Brondani et al. 2006
91	Embra164	E. grandis and E. urophylla	(CT)18	Genomic	Pure	Di	60	127	ü	ü	ü		ü						Brondani et al. 2006, Shepherd et al. 2006, Shepherd et al.2010, Shepherd and Raymond 2010
92	Embra165	E. grandis and E. urophylla	(CT)2C(CT)23	Genomic	Interrupted Pure		56	129	ü		ü								Brondani et al. 2006, Neves et al. 2011, Alves et al.2011, Petroli et al. 2012
93	Embra166	E. grandis and E. urophylla	(GA)19	Genomic	Pure	Di	56	102			ü								Brondani et al. 2006
94	Embra167	E. grandis and E. urophylla	(TC)19	Genomic	Pure	Di	56	124	ü		ü		ü	ü			ü		Brondani et al. 2006,Arumugasundaram et al. 2011, Kullan et al. 2012, Hudson et al. 2012, Subhashini et al.2013,
95	Embra168	E. grandis and E. urophylla	(GA)12	Genomic	Pure	Di	55	82	ü		ü		ü	ü			ü		Brondani et al. 2006, Freeman et al. 2006,Arumugasundaram et al. 2011, Neves et al. 2011, Kullan et al. 2012, Hudson et al. 2012, Freeman et al. 2013
96	Embra169	E. grandis and E. urophylla	(CT)17	Genomic	Pure	Di	58	127	ü		ü								Brondani et al. 2006, Nevill et al. 2008, Bartholome et al. 2013
97	Embra170	E. grandis and E. urophylla	(GA)20	Genomic	Pure	Di	56	124			ü								Brondani et al. 2006
98	Embra171	E. grandis and E. urophylla	(GA)4AA(GA)19	Genomic	Interrupted Pure		54	105			ü								Brondani et al. 2006
99	Embra172	E. grandis and E. urophylla	(GA)19	Genomic	Pure	Di	60	307	ü	ü	ü		ü	ü			ü	ü	Zucchi et al.2003, Brondani et al. 2006, Shepherd et al. 2006, Alves et al.2011,Arumugasundaram et al. 2011, Neves et al. 2011, Hudson et al. 2012, Petroli et al. 2012
100	Embra173	E. grandis and E. urophylla	(GA)20	Genomic	Pure	Di	55	102			ü								Brondani et al. 2006, Freeman et al. 2006, Neves et al. 2011, Hudson et al. 2012, Petroli et al. 2012, Freeman et al. 2013
101	Embra174	E. grandis and E. urophylla	(GA)6AA(GA)18	Genomic	Interrupted Pure		55	179			ü								Brondani et al. 2006, Neves et al. 2011
102	Embra175	E. grandis and E. urophylla	(CT)16	Genomic	Pure	Di	54	81	ü	ü	ü		ü						Brondani et al. 2006, Shepherd et al. 2006, Le et al. 2009, Neves et al. 2011, Hudson et al. 2012, Petroli et al. 2012
103	Embra176	E. grandis and E. urophylla	(GA)19	Genomic	Pure	Di	60	138			ü								Brondani et al. 2006, Kullan et al. 2012, Hudson et al. 2012, Bartholome et al. 2013
104	Embra177	E. grandis and E. urophylla	(CT)7CC(CT)7	Genomic	Interrupted Pure		60	154			ü								Brondani et al. 2006
105	Embra178	E. grandis and E. urophylla	(A)19	Genomic	Pure	Mono	50	89			ü								Brondani et al. 2006
106	Embra179	E. grandis and E. urophylla	(GA)9	Genomic	Pure	Di	56	134	ü		ü		ü	ü			ü		Zucchi et al.2003, Brondani et al. 2006,Arumugasundaram et al. 2011, Alves et al.2011, Neves et al. 2011, Petroli et al. 2012, Subhashini et al.2013,
107	Embra180	E. grandis and E. urophylla	(GA)16	Genomic	Pure	Di	56	77			ü								Brondani et al. 2006, Freeman et al. 2006, Neves et al. 2011, Hudson et al. 2012, Freeman et al. 2013, Bartholome et al. 2013
108	Embra181	E. grandis and E. urophylla	(GT)12	Genomic	Pure	Di	58	139			ü								Brondani et al. 2006
109	Embra182	E. grandis and E. urophylla	(GA)22	Genomic	Pure	Di	59	211	ü		ü								Brondani et al. 2006, Shepherd et al. 2006
110	Embra183	E. grandis and E. urophylla	(GA)18	Genomic	Pure	Di	60	183	ü		ü								Brondani et al. 2006, Shepherd et al. 2006
111	Embra184	E. grandis and E. urophylla	(CT)n	Genomic	Pure	Di	56	214			ü								Brondani et al. 2006, Kullan et al. 2012
112	Embra185	E. grandis and E. urophylla	(GA)18	Genomic	Pure	Di	58	158			ü								Brondani et al. 2006
113	Embra186	E. grandis and E. urophylla	(GA)27	Genomic	Pure	Di	56	186	ü		ü								Brondani et al. 2006, Freeman et al. 2006, Neves et al. 2011, Kullan et al. 2012, Hudson et al. 2012, Petroli et al. 2012, Freeman et al. 2013, Subhashini et al.2013,
114	Embra187	E. grandis and E. urophylla	(GA)9CAGG(GA)20	Genomic	Interrupted Pure		56	193	ü	ü	ü		ü						Brondani et al. 2006, Shepherd et al. 2006, Shepherd et al.2010, Shepherd and Raymond 2010, Neves et al. 2011, Kullan et al. 2012, Hudson et al. 2012, Petroli et al. 2012
115	Embra188	E. grandis and E. urophylla	(CT)25	Genomic	Pure	Di	56	180			ü								Brondani et al. 2006
116	Embra189	E. grandis and E. urophylla	(CT)17A(CA)14	Genomic	Compound		56	143			ü								Brondani et al. 2006, Freeman et al. 2006, Neves et al. 2011, Hudson et al. 2012, Petroli et al. 2012
117	Embra190	E. grandis and E. urophylla	(TC)20	Genomic	Pure	Di	56	114			ü								Brondani et al. 2006
118	Embra191	E. grandis and E. urophylla	(CT)23(CATA)5	Genomic	Compound		56	207			ü								Brondani et al. 2006, Kullan et al. 2012, Hudson et al. 2012,
119	Embra192	E. grandis and E. urophylla	(CT)22CCT(TC)5	Genomic	Interrupted Compound		56	145			ü								Brondani et al. 2006
120	Embra193	E. grandis and E. urophylla	(TC)15	Genomic	Pure	Di	52	250			ü								Brondani et al. 2006
121	Embra194	E. grandis and E. urophylla	(CT)17	Genomic	Pure	Di	56	146			ü								Brondani et al. 2006
122	Embra195	E. grandis and E. urophylla	(GA)24	Genomic	Pure	Di	56	240	ü		ü		ü	ü			ü		Brondani et al. 2006, Shepherd et al. 2006,Arumugasundaram et al. 2011
123	Embra196	E. grandis and E. urophylla	(GA)46	Genomic	Pure	Di	58	272	ü	ü	ü							ü	Brondani et al. 2006, Nevill et al. 2008, Neves et al 2011, Alves et al.2011, Bloomfield et al. 2011, Hudson et al. 2012, Petroli et al. 2012
124	Embra197	E. grandis and E. urophylla	(TC)21	Genomic	Pure	Di	57	279			ü								Brondani et al. 2006, Freeman et al. 2006, Hudson et al. 2012, Freeman et al. 2013
125	Embra198	E. grandis and E. urophylla	(GA)40	Genomic	Pure	Di	58	264			ü								Brondani et al. 2006
126	Embra199	E. grandis and E. urophylla	(GA)17	Genomic	Pure	Di	56	105			ü								Brondani et al. 2006
127	Embra200	E. grandis and E. urophylla	(GA)43	Genomic	Pure	Di	56	186			ü								Brondani et al. 2006
128	Embra201	E. grandis and E. urophylla	(CT)17	Genomic	Pure	Di	58	163	ü		ü								Brondani et al. 2006, Freeman et al. 2006, Neves et al. 2011, Alves et al.2011, Kullan et al. 2012, Hudson et al. 2012, Petroli et al. 2012, Freeman et al. 2013, Bartholome et al. 2013
129	Embra202	E. grandis and E. urophylla	(CT)22	Genomic	Pure	Di	57	254			ü								Brondani et al. 2006, Neves et al. 2011, Petroli et al. 2012
130	Embra203	E. grandis and E. urophylla	(TC)21	Genomic	Pure	Di	57	348			ü								Brondani et al. 2006, Neves et al. 2011, Hudson et al. 2012, Petroli et al. 2012, Bartholome et al. 2013
131	Embra204	E. grandis and E. urophylla	(TC)25	Genomic	Pure	Di	56	147	ü		ü		ü	ü			ü		Brondani et al. 2006, Shepherd et al. 2006, Freeman et al. 2006,Arumugasundaram et al. 2011, Neves et al. 2011, Kullan et al. 2012, Hudson et al. 2012, Petroli et al. 2012
132	Embra205	E. grandis and E. urophylla	(GA)21	Genomic	Pure	Di	57	182			ü								Brondani et al. 2006
133	Embra206	E. grandis and E. urophylla	(GA)8AA(GA)11	Genomic	Interrupted Pure		57	316	ü		ü								Brondani et al. 2006, Subhashini et al.2013,
134	Embra207	E. grandis and E. urophylla	(CT)12	Genomic	Pure	Di	58	225	ü		ü		ü	ü			ü		Brondani et al. 2006, Shepherd et al. 2006,Arumugasundaram et al. 2011
135	Embra208	E. grandis and E. urophylla	(CT)28	Genomic	Pure	Di	58	116	ü		ü								Brondani et al. 2006, Freeman et al. 2006, Neves et al. 2011, Alves et al.2011, Hudson et al. 2012, Petroli et al. 2012, Freeman et al. 2013
136	Embra209	E. grandis and E. urophylla	(TC)22	Genomic	Pure	Di	56	153	ü	ü	ü		ü						Brondani et al. 2006, Le et al. 2009, Shepherd et al.2010, Shepherd and Raymond 2010, Neves et al. 2011, Alves et al.2011, Petroli et al. 2012
137	Embra210	E. grandis and E. urophylla	(TC)25	Genomic	Pure	Di	57	213	ü	ü	ü		ü					ü	Zucchi et al.2003, Brondani et al. 2006, Shepherd et al. 2006, Le et al. 2009, Shepherd et al.2010, Shepherd and Raymond 2010, Neves et al. 2011, Alves et al.2011, Hudson et al. 2012, Petroli et al. 2012
138	Embra211	E. grandis and E. urophylla	(TC)18	Genomic	Pure	Di	52	279			ü								Brondani et al. 2006, Kullan et al. 2012, Hudson et al. 2012
139	Embra212	E. grandis and E. urophylla	(GA)35	Genomic	Pure	Di	56	233			ü								Brondani et al. 2006
140	Embra213	E. grandis and E. urophylla	(CT)17	Genomic	Pure	Di	56	232	ü		ü								Brondani et al. 2006, Neves et al. 2011, Petroli et al. 2012, Subhashini et al.2013,
141	Embra214	E. grandis and E. urophylla	(TC)22	Genomic	Pure	Di	56	151	ü	ü	ü		ü						Brondani et al. 2006, Shepherd et al. 2006, Le et al. 2009, Shepherd et al.2010, Shepherd and Raymond 2010, Neves et al. 2011, Alves et al.2011, Petroli et al. 2012
142	Embra215	E. grandis and E. urophylla	(GA)35	Genomic	Pure	Di	56	202			ü								Brondani et al. 2006
143	Embra216	E. grandis and E. urophylla	(CT)12	Genomic	Pure	Di	56	225			ü								Brondani et al. 2006
144	Embra217	E. grandis and E. urophylla	(TC)25	Genomic	Pure	Di	56	128			ü								Brondani et al. 2006
145	Embra218	E. grandis and E. urophylla	(TC)17	Genomic	Pure	Di	57	217			ü								Brondani et al. 2006
146	Embra219	E. grandis and E. urophylla	(GA)17	Genomic	Pure	Di	57	268	ü	ü	ü		ü						Brondani et al. 2006, Payan et al. 2008, Neves et al. 2011, Alves et al.2011, Kullan et al. 2012, Hudson et al. 2012
147	Embra220	E. grandis and E. urophylla	(GA)28	Genomic	Pure		50	208			ü								Brondani et al. 2006
148	Embra221	E. grandis and E. urophylla	(TC)15(TG)6	Genomic	Compound		50	237			ü								Brondani et al. 2006
149	Embra222	E. grandis and E. urophylla	(CT)6GT(CT)14	Genomic	Interrupted Compound		54	91			ü								Brondani et al. 2006, Kullan et al. 2012, Hudson et al. 2012
150	Embra223	E. grandis and E. urophylla	(GA)16GG(GA)4	Genomic	Interrupted Compound		58	157			ü								Brondani et al. 2006
151	Embra224	E. grandis and E. urophylla	(GA)20	Genomic	Pure	Di	58	200			ü								Brondani et al. 2006
152	Embra225	E. grandis and E. urophylla	(GA)5GT(GA)8	Genomic	Interrupted Pure		56	164			ü								Brondani et al. 2006
153	Embra226	E. grandis and E. urophylla	(GA)13	Genomic	Pure	Di	56	176	ü		ü		ü	ü			ü		Brondani et al. 2006,Arumugasundaram et al. 2011, Hudson et al. 2012, Bartholome et al. 2013
154	Embra227	E. grandis and E. urophylla	(GA)13	Genomic	Pure	Di	56	310	ü	ü	ü		ü	ü			ü		Brondani et al. 2006, Payan et al. 2008,Arumugasundaram et al. 2011, Kullan et al. 2012, Hudson et al. 2012, Subhashini et al.2013,
155	Embra228	E. grandis and E. urophylla	(GA)48	Genomic	Pure	Di	56	177			ü								Brondani et al. 2006, Bartholome et al. 2013
156	Embra229	E. grandis and E. urophylla	(GA)20	Genomic	Pure	Di	56	181			ü								Brondani et al. 2006
157	Embra230	E. grandis and E. urophylla	(GA)30	Genomic	Pure	Di	56	173			ü								Brondani et al. 2006
158	Embra231	E. grandis and E. urophylla	(CT)21	Genomic	Pure	Di	50	222			ü								Brondani et al. 2006
159	Embra232	E. grandis and E. urophylla	(AG)12	Genomic	Pure	Di	56	104	ü		ü								Brondani et al. 2006, Nevill et al. 2008
160	Embra233	E. grandis and E. urophylla	(AG)14	Genomic	Pure	Di	56	160			ü								Brondani et al. 2006, Kullan et al. 2012
161	Embra234	E. grandis and E. urophylla	(GA)12	Genomic	Pure	Di	58	130			ü								Brondani et al. 2006
162	Embra235	E. grandis and E. urophylla	(AG)7	Genomic	Pure	Di	56	170	ü		ü								Brondani et al. 2006, Nevill et al. 2008
163	Embra236	E. grandis and E. urophylla	(GA)28	Genomic	Pure	Di	56	97			ü								Brondani et al. 2006
164	Embra237	E. grandis and E. urophylla	(GA)25	Genomic	Pure	Di	56	123			ü								Brondani et al. 2006
165	Embra238	E. grandis and E. urophylla	(GA)35	Genomic	Pure	Di	56	185			ü								Brondani et al. 2006
166	Embra239	E. grandis and E. urophylla	(GA)24GG(GA)8	Genomic	interrrupted Pure		56	202			ü								Brondani et al. 2006, Neves et al. 2011, Hudson et al. 2012, Petroli et al. 2012
167	Embra240	E. grandis and E. urophylla	(TC)21	Genomic	Pure	Di	56	344			ü								Brondani et al. 2006, Hudson et al. 2012, Kullan et al. 2012
168	Embra241	E. grandis and E. urophylla	(CT)19	Genomic	Pure	Di	58	189			ü								Brondani et al. 2006
169	Embra242	E. grandis and E. urophylla	(TC)4CC(TC)3TT(TC)6CC(TC)9TTC..(CA)18AA(CA)3	Genomic	Complex		56	144	ü	ü	ü		ü						Brondani et al. 2006, Shepherd et al. 2006, Neves et al. 2011, Le et al. 2009, Petroli et al. 2012, Bartholome et al. 2013
170	Embra250	E. grandis and E. urophylla	(GA)30	Genomic	Pure	Di	56	272			ü								Brondani et al. 2006
171	Embra253	E. grandis and E. urophylla	(GA)n	Genomic	Pure	Di	56	200			ü								Brondani et al. 2006
172	Embra257	E. grandis and E. urophylla	(CT)28	Genomic	Pure	Di	56	172			ü								Brondani et al. 2006
173	Embra258	E. grandis and E. urophylla	(AG)15	Genomic	Pure	Di	60	165			ü								Brondani et al. 2006
174	Embra263	E. grandis and E. urophylla	(GA)n	Genomic	Pure	Di	58	158			ü								Brondani et al. 2006
175	Embra269	E. grandis and E. urophylla	(TC)15(AC)16	Genomic	Compound		58	208			ü								Brondani et al. 2006, Neves et al. 2011, Hudson et al. 2012, Petroli et al. 2012
176	Embra277	E. grandis and E. urophylla	(TC)23	Genomic	Pure	Di	56	94			ü								Brondani et al. 2006
177	Embra278	E. grandis and E. urophylla	(AG)18	Genomic	Pure	Di	56	155			ü								Brondani et al. 2006
178	Embra279	E. grandis and E. urophylla	(TC)22	Genomic	Pure	Di	56	147			ü								Brondani et al. 2006
179	Embra280	E. grandis and E. urophylla	(TC)17	Genomic	Pure	Di	56	115			ü								Brondani et al. 2006
180	Embra286	E. grandis and E. urophylla	(GA)16	Genomic	Pure	Di	60	129			ü								Brondani et al. 2006, Neves et al. 2011, Hudson et al. 2012, Petroli et al. 2012
181	Embra287	E. grandis and E. urophylla	(CA)16	Genomic	Pure	Di	58	123			ü								Brondani et al. 2006
182	Embra288	E. grandis and E. urophylla	(GA)22	Genomic	Pure	Di	60	112			ü								Brondani et al. 2006
183	Embra290	E. grandis and E. urophylla	(GA)15	Genomic	Pure	Di	56	214			ü								Brondani et al. 2006, Neves et al. 2011, Hudson et al. 2012,
184	Embra291	E. grandis and E. urophylla	(GA)24	Genomic	Pure	Di	56	178			ü								Brondani et al. 2006
185	Embra292	E. grandis and E. urophylla	(GA)20	Genomic	Pure	Di	60	115			ü								Brondani et al. 2006
186	Embra296	E. grandis and E. urophylla	(CT)23	Genomic	Pure	Di	56	311			ü								Brondani et al. 2006
187	Embra298	E. grandis and E. urophylla	(CT)21	Genomic	Pure	Di	56	348			ü								Brondani et al. 2006
188	Embra301	E. grandis and E. urophylla	(GA)27	Genomic	Pure	Di	56	112			ü								Brondani et al. 2006
189	Embra302	E. grandis and E. urophylla	(CT)10AGCAT(CT)13	Genomic	Interrupted Pure		56	194			ü								Brondani et al. 2006
190	Embra303	E. grandis and E. urophylla	(CT)20	Genomic	Pure	Di	56	271	ü		ü								Brondani et al. 2006, Subhashini et al.2013,
191	Embra304	E. grandis and E. urophylla	(GA)35(GGA)4	Genomic	Compound		54	262	ü		ü								Brondani et al. 2006, Subhashini et al.2013,
192	Embra313	E. grandis and E. urophylla	(GA)26	Genomic	Pure	Di	56	348			ü								Brondani et al. 2006
193	Embra318	E. grandis and E. urophylla	(GA)28	Genomic	Pure	Di	56	150			ü								Brondani et al. 2006
194	Embra321	E. grandis and E. urophylla	(TC)20	Genomic	Pure	Di	56	230			ü								Brondani et al. 2006
195	Embra324	E. grandis and E. urophylla	(TC)20	Genomic	Pure	Di	56	166	ü		ü								Brondani et al. 2006, Neves et al. 2011, Alves et al.2011, Hudson et al. 2012,
196	Embra326	E. grandis and E. urophylla	(GA)21	Genomic	Pure	Di	56	139			ü								Brondani et al. 2006
197	Embra332	E. grandis and E. urophylla	(GA)11	Genomic	Pure	Di	54	356			ü								Brondani et al. 2006, Neves et al. 2011,
198	Embra333	E. grandis and E. urophylla	(TC)7AG(TC)5	Genomic	Interrupted Pure		56	218	ü		ü								Brondani et al. 2006, Neves et al. 2011, Alves et al.2011, Hudson et al. 2012,
199	Embra337	E. grandis and E. urophylla	(TC)20	Genomic	Pure	Di	52	189			ü								Brondani et al. 2006
200	Embra340	E. grandis and E. urophylla	(GA)35	Genomic	Pure	Di	58	254			ü								Brondani et al. 2006
201	Embra341	E. grandis and E. urophylla	(TC)22	Genomic	Pure	Di	56	276			ü								Brondani et al. 2006
202	Embra345	E. grandis and E. urophylla	(TC)18	Genomic	Pure	Di	56	234			ü								Brondani et al. 2006, Neves et al. 2011, Hudson et al. 2012, Petroli et al. 2012
203	Embra350	E. grandis and E. urophylla	(TC)20	Genomic	Pure	Di	56	218			ü								Brondani et al. 2006, Neves et al. 2011, Hudson et al. 2012, Petroli et al. 2012
204	Embra351	E. grandis and E. urophylla	(GA)26	Genomic	Pure	Di	54	148			ü								Brondani et al. 2006
205	Embra352	E. grandis and E. urophylla	(GA)24	Genomic	Pure	Di	54	217			ü								Brondani et al. 2006
206	Embra356	E. grandis and E. urophylla	(CT)35	Genomic	Pure	Di	56	97			ü								Brondani et al. 2006
207	Embra358	E. grandis and E. urophylla	(CT)31	Genomic	Pure	Di	58	98			ü								Brondani et al. 2006
208	Embra359	E. grandis and E. urophylla	(CT)19	Genomic	Pure	Di	58	83			ü								Brondani et al. 2006
209	Embra360	E. grandis and E. urophylla	(GA)13	Genomic	Pure	Di	58	72			ü								Brondani et al. 2006
210	Embra361	E. grandis and E. urophylla	(AG)14	Genomic	Pure	Di	56	132			ü								Brondani et al. 2006, Neves et al. 2011, Hudson et al. 2012, Petroli et al. 2012
211	Embra362	E. grandis and E. urophylla	(TC)3TT(TC)18(AC)13	Genomic	Interrupted Compound		58	96			ü								Brondani et al. 2006
212	Embra363	E. grandis and E. urophylla	(AG)29	Genomic	Pure	Di	58	200			ü								Brondani et al. 2006
213	Embra364	E. grandis and E. urophylla	(TC)40	Genomic	Pure	Di	58	322			ü								Brondani et al. 2006
214	Embra366	E. grandis and E. urophylla	(CT)33	Genomic	Pure	Di	58	82			ü								Brondani et al. 2006
215	Embra368	E. grandis and E. urophylla	(AG)19	Genomic	Pure	Di	56	98			ü								Brondani et al. 2006
216	Embra369	E. grandis and E. urophylla	(CT)6TT(CT)9TT(CT)10TT(CT)8	Genomic	Interrupted Pure		56	na			ü								Brondani et al. 2006
217	Embra370	E. grandis and E. urophylla	(AG)19	Genomic	Pure	Di	56	63			ü								Brondani et al. 2006
218	Embra372	E. grandis and E. urophylla	(AG)18	Genomic	Pure	Di	56	91			ü								Brondani et al. 2006
219	Embra374	E. grandis and E. urophylla	(GA)29	Genomic	Pure	Di	54	109			ü								Brondani et al. 2006
220	Embra375	E. grandis and E. urophylla	(AG)18	Genomic	Pure	Di	56	119			ü								Brondani et al. 2006
221	Embra377	E. grandis and E. urophylla	(TC)24	Genomic	Pure	Di	58	98			ü								Brondani et al. 2006
222	Embra378	E. grandis and E. urophylla	(TC)24	Genomic	Pure	Di	56	190			ü								Brondani et al. 2006
223	Embra379	E. grandis and E. urophylla	(AG)17	Genomic	Pure	Di	56	239			ü								Brondani et al. 2006
224	Embra382	E. grandis and E. urophylla	(CT)17	Genomic	Pure	Di	58	85			ü								Brondani et al. 2006
225	Embra385	E. grandis and E. urophylla	(CT)31	Genomic	Pure	Di	56	166			ü								Brondani et al. 2006, Hudson et al. 2012
226	Embra386	E. grandis and E. urophylla	(TC)24AAA..(TC)24	Genomic	Interrupted Pure		58	212			ü								Brondani et al. 2006
227	Embra389	E. grandis and E. urophylla	(GA)n	Genomic	Pure	Di	56	na			ü								Brondani et al. 2006
228	Embra392	E. grandis and E. urophylla	(CT)19CGA..(CT)5	Genomic	Interrupted Pure		56	207			ü								Brondani et al. 2006
229	Embra394	E. grandis and E. urophylla	(TC)24	Genomic	Pure	Di	54	236			ü								Brondani et al. 2006
230	Embra395	E. grandis and E. urophylla	(CT)22	Genomic	Pure	Di	56	323			ü								Brondani et al. 2006
1	El01	E. leucoxyon	(GT)10	Genomic	Pure	Di	60	362	ü	ü	ü								Ottewell et al. 2005
2	El05	E. leucoxyon	(TA)7(CA)8(TA)2	Genomic	Complex		60	312	ü	ü	ü								Ottewell et al. 2005, Thumma et al. 2010
3	El06	E. leucoxyon	(AC)12	Genomic	Pure	Di	60	134	ü	ü	ü								Ottewell et al. 2005, Thumma et al. 2010
4	El07	E. leucoxyon	(GT)13	Genomic	Pure	Di	60	121	ü	ü	ü								Ottewell et al. 2005
5	El13	E. leucoxyon	(TC)17(AC)10	Genomic	Compound		60	190	ü	ü	ü		ü					ü	Ottewell et al. 2005, Nevill et al. 2008, Thumma et al. 2010, Bloomfield et al. 2011, Bradbury et al. 2013(A)
6	El14	E. leucoxyon	(GT)13(AG)15	Genomic	Compound		60	184	ü	ü	ü								Ottewell et al. 2005, Thumma et al. 2010
7	El16	E. leucoxyon	(AT)6(GT)20	Genomic	Compound		60	246	ü	ü	ü								Ottewell et al. 2005
8	El17	E. leucoxyon	(GT)18(GA)9	Genomic	Compound		60	180	ü	ü	ü								Ottewell et al. 2005, Thumma et al. 2010
9	El18	E. leucoxyon	(TC)10(AC)8(CA)2	Genomic	Complex		60	288	ü	ü	ü								Ottewell et al. 2005, Thumma et al. 2010
10	El23	E. leucoxyon	(GCT)7	Genomic	Pure	Tri	60	281	ü	ü	ü								Ottewell et al. 2005, Thumma et al. 2010
11	El27	E. leucoxyon	(TGG)3(AGC)12	Genomic	Compound		60	307	ü	ü	ü								Ottewell et al. 2005, Thumma et al. 2010
12	El28	E. leucoxyon	(CAG)8	Genomic	Pure	Tri	60	215	ü	ü	ü								Ottewell et al. 2005, Thumma et al. 2010
13	El29	E. leucoxyon	(GA)14	Genomic	Pure	Di	60	268	ü	ü	ü								Ottewell et al. 2005
1	Es 054	E. sieberi	(CA)13	Genomic	Pure	Di	63	86-114	ü	ü	ü								Glaubitz et al. 2001, Glaubitz et al. 2003, Hudson et al. 2012
2	Es 076	E. sieberi	(TC)19(AC)4 AT (AC)15	Genomic	Complex		55	99-175	ü	ü	ü							ü	Glaubitz et al. 2001, Thamarus et al. 2002, Butcher et al. 2005, Thumma et al. 2010, Hudson et al. 2012
3	Es 115	E. sieberi	(ACAT)8(AC)19 (AT)6	Genomic	Complex		55	98-160	ü	ü	ü								Glaubitz et al. 2001, Thamarus et al. 2002, Glaubitz et al. 2003, Hudson et al. 2012
4	Es 140	E. sieberi	(GT)20 (GA)10	Genomic	Compound		55	118-192	ü	ü	ü		ü				ü	ü	Glaubitz et al. 2001, Thamarus et al. 2002, Glaubitz et al. 2003, Butcher et al. 2005, Nevill et al. 2008, Butcher et al. 2009, Thumma et al. 2010, Neves et al. 2011, Bloomfield et al. 2011, Hudson et al. 2012, Petroli et al. 2012
5	Es 157	E. sieberi	(CT)16	Genomic	Pure	Di	60	94-128	ü	ü	ü		ü				ü	ü	Glaubitz et al. 2001, Glaubitz et al. 2003, Butcher et al. 2005, Nevill et al. 2008, Butcher et al. 2009, Neves et al. 2011, Bloomfield et al. 2011, Hudson et al. 2012, Petroli et al. 2012
6	Es 211	E. sieberi	(GA)17	Genomic	Pure	Di	55	80-106	ü	ü								ü	Glaubitz et al. 2001, Glaubitz et al. 2003, Nevill et al. 2008, Bloomfield et al. 2011
7	Es 255	E. sieberi	(GT)12	Genomic	Pure	Di	55	86-126	ü	ü								ü	Glaubitz et al. 2001, Glaubitz et al. 2003, Nevill et al. 2008, Bloomfield et al. 2011
8	Es 266	E. sieberi	(CT)18	Genomic	Pure	Di	55	98-136	ü	ü									Glaubitz et al. 2001
1	Eg8	E. globulus	(CTT)19	Genomic	Pure	Tri	55	169-268	ü	ü								ü	Thamarus et al. 2002, Butcher et al. 2005
2	Eg15	E. globulus	AT2(ATC)7	Genomic	Compound		64	639 - 462	ü		ü								Thamarus et al. 2002, Kullan et al. 2012, Hudson et al. 2012
3	Eg16	E. globulus	GA2(TGA)7	Genomic	Compound		57	234 - 239	ü		ü		ü	ü			ü		Thamarus et al. 2002,Arumugasundaram et al. 2011, Kullan et al. 2012, Hudson et al. 2012, Bartholome et al. 2013, Subhashini et al.2013,
4	Eg23	E. globulus	(GAA)9	Genomic	Pure	Tri	55	333-359	ü	ü								ü	Thamarus et al. 2002, Butcher et al. 2005
5	Eg24	E. globulus	(CT)10	Genomic	Pure	Di	57	165 - 172	ü		ü		ü	ü			ü		Thamarus et al. 2002, Thumma et al. 2010,Arumugasundaram et al. 2011, Neves et al. 2011, Kullan et al. 2012, Hudson et al. 2012, Petroli et al. 2012
6	Eg30	E. globulus	(CTT)20	Genomic	Pure	Tri	57	254-293	ü		ü								Thamarus et al. 2002, Kullan et al. 2012, Hudson et al. 2012
7	Eg61	E. globulus	(GAA)9(GAT)9 (1 T to A)	Genomic	Complex		64	302 - 316	ü	ü	ü							ü	Thamarus et al. 2002, Butcher et al. 2005, Freeman et al. 2006, Thumma et al. 2010, Kullan et al. 2012, Hudson et al. 2012
8	Eg62	E. globulus	2 x (TGA)7	Genomic	Complex		64	202 - 205	ü	ü	ü		ü				ü		Thamarus et al. 2002, Freeman et al. 2006, Butcher et al. 2009, Neves et al. 2011, Kullan et al. 2012, Hudson et al. 2012, et al. 2012, Freeman et al. 2013
9	Eg65	E. globulus	(ATG)12	Genomic	Pure	Tri	57	120 - 126	ü	ü	ü		ü					ü	Thamarus et al. 2002, Field et al. 2010, Thumma et al. 2010, Kullan et al. 2012, Hudson et al. 2012
10	Eg67	E. globulus	(GA)5(AG)7(AAG)8(GA)9	Genomic	Complex		57	190 - 209	ü	ü	ü		ü				ü	ü	Thamarus et al. 2002, Butcher et al. 2005, Butcher et al. 2009, Thumma et al. 2010, Kullan et al. 2012, Hudson et al. 2012
11	Eg76	E. globulus	(CTT)17	Genomic	Pure	Tri	50	113 - 128	ü		ü								Thamarus et al. 2002, Kullan et al. 2012, Hudson et al. 2012
12	Eg84	E. globulus	(CT)7(CTT)7	Genomic	Compound		57	120 - 126	ü	ü	ü		ü				ü	ü	Thamarus et al. 2002, Butcher et al. 2005, Butcher et al. 2009, Thumma et al. 2010, Kullan et al. 2012, Hudson et al. 2012
13	Eg86	E. globulus	(CTT)29	Genomic	Pure	Tri	57	185 - 201	ü	ü	ü							ü	Thamarus et al. 2002, Butcher et al. 2005, Freeman et al. 2006, Alves et al.2011, Kullan et al. 2012, Hudson et al. 2012, Freeman et al. 2013
14	Eg89	E. globulus	(CTT)9	Genomic	Pure	Tri	57	140 - 150	ü	ü	ü								Thamarus et al. 2002, Glaubitz et al. 2003, Kullan et al. 2012, Hudson et al. 2012
15	Eg91	E. globulus	(GAA)6	Genomic	Pure	Tri	57	139 - 145	ü	ü	ü		ü				ü	ü	Thamarus et al. 2002, Butcher et al. 2005, Butcher et al. 2009, Field et al. 2010, Neves et al. 2011, Kullan et al. 2012, Hudson et al. 2012, Petroli et al. 2012
16	Eg94	E. globulus	(GAA)7	Genomic	Pure	Tri	57	110 - 115	ü	ü	ü		ü				ü		Thamarus et al. 2002, Butcher et al. 2009, Kullan et al. 2012, Hudson et al. 2012
17	Eg96	E. globulus	(GAG)8 & (GAA)5	Genomic	Pure	Tri	57	272-287	ü	ü	ü		ü				ü	ü	Thamarus et al. 2002, Butcher et al. 2005, Butcher et al. 2009, Thumma et al. 2010, Field et al. 2010, Neves et al. 2011, Kullan et al. 2012, Hudson et al. 2012, Petroli et al. 2012
18	Eg98	E. globulus	(CTT)9	Genomic	Pure	Tri	57	169 - 180	ü	ü	ü		ü				ü		Thamarus et al. 2002, Butcher et al. 2009, Glaubitz et al. 2003, Neves et al. 2011, Kullan et al. 2012, Hudson et al. 2012
19	Eg99	E. globulus	(CTT)11	Genomic	Pure	Tri	57	189 - 195	ü	ü	ü		ü				ü	ü	Thamarus et al. 2002, Butcher et al. 2005, Freeman et al. 2006, Butcher et al. 2009, Thumma et al. 2010, Kullan et al. 2012, Hudson et al. 2012, Freeman et al. 2013
20	Eg111	E. globulus	(CTT)14	Genomic	Pure	Tri	57	177 - 301	ü		ü								Thamarus et al. 2002, Thumma et al. 2010, Neves et al. 2011, Kullan et al. 2012, Hudson et al. 2012, Petroli et al. 2012
21	Eg115	E. globulus	(CTT)8	Genomic	Pure	Tri	57	192 - 200	ü	ü	ü								Thamarus et al. 2002, Glaubitz et al. 2003, Thumma et al. 2010, Kullan et al. 2012, Hudson et al. 2012
22	Eg117	E. globulus	(CTT)13	Genomic	Pure	Tri	50	161 - 170	ü		ü		ü	ü			ü		Thamarus et al. 2002,Arumugasundaram et al. 2011, Kullan et al. 2012, Hudson et al. 2012
23	Eg126	E. globulus	(GAA)8	Genomic	Pure	Tri	57	329 - 333	ü	ü	ü						ü	ü	Thamarus et al. 2002, Butcher et al. 2005, Ochieng et al. 2007, Thumma et al. 2010, Kullan et al. 2012, Hudson et al. 2012
24	Eg128	E. globulus	(GAA)19	Genomic	Pure	Tri	57	208 - 218	ü	ü	ü		ü	ü			ü	ü	Bundock et al. 2000, Thamarus et al. 2002, Butcher et al. 2005, Butcher et al. 2009, Thumma et al. 2010,Arumugasundaram et al. 2011, Neves et al. 2011, Kullan et al. 2012, Hudson et al. 2012, Petroli et al. 2012
25	Eg131	E. globulus	(CTT)10	Genomic	Pure	Tri	55	257-272	ü	ü								ü	Thamarus et al. 2002, Butcher et al. 2005
26	Eg134	E. globulus	(TC)10 &(CTT)10	Genomic	Pure	Di	55	259-306	ü	ü								ü	Thamarus et al. 2002, Butcher et al. 2005
1	En6	E. nitens	(GA)15	Genomic	Pure	Di	57	82 - 97	ü	ü	ü					ü		ü	Byrne et al. 1996, Thamarus et al. 2002, Butcher et al. 2005, Freeman et al. 2006, Sampson et al. 2008, Thumma et al. 2010, Neves et al. 2011, Alves et al.2011, Kullan et al. 2012, Hudson et al. 2012, Petroli et al. 2012, Freeman et al. 2013, Bartholome et al. 2013
2	En10	E. nitens	(GA)10	Genomic	Pure	Di	50	153-158	ü	ü	ü		ü	ü			ü		Byrne et al. 1996, Thamarus et al. 2002, Glaubitz et al. 2003, Freeman et al. 2006,Arumugasundaram et al. 2011, Kullan et al. 2012, Hudson et al. 2012
3	En11	E. nitens	(GA)19A26	Genomic	Compound	Di	57	116 - 125	ü	ü	ü								Byrne et al. 1996, Thamarus et al. 2002, Kullan et al. 2012, Hudson et al. 2012
4	En12	E. nitens	(GA)15	Genomic	Pure	Di			ü		ü								Bundock et al. 2000, Byrne et al. 1996, Thamarus et al. 2002, Shepherd et al. 2006
5	En13	E. nitens	(GA)17	Genomic	Pure	Di	57	75 - 102	ü		ü								Bundock et al. 2000, Byrne et al. 1996, Thamarus et al. 2002, Kullan et al. 2012, Hudson et al. 2012, Bartholome et al. 2013
6	En14	E. nitens	(GA)18	Genomic	Pure	Di	61	137-152	ü	ü	ü								Byrne et al. 1996, Thamarus et al. 2002, Kullan et al. 2012, Hudson et al. 2012
7	En15	E. nitens	(GA)19	Genomic	Pure	Di	57	82 - 93	ü		ü								Byrne et al. 1996, Thamarus et al. 2002, Kullan et al. 2012, Hudson et al. 2012
8	En16	E. nitens	(CAGA)3 (GA)35	Genomic	Compound	Di	57	149 - 175	ü	ü	ü							ü	Byrne et al. 1996, Thamarus et al. 2002, Glaubitz et al. 2003, Butcher et al. 2005, Freeman et al. 2006, Thumma et al. 2010, Neves et al. 2011, Alves et al.2011, Kullan et al. 2012, Hudson et al. 2012, Petroli et al. 2012, Freeman et al. 2013
1	EMCRC 1A	E. globulus	(CA)16	Genomic	Pure	Di	50	151-203		ü		ü	ü						Steane et al. 2001, Jones et al. 2002, Steane et al. 2006, Freeman et al. 2007
2	EMCRC1B	E. globulus	(CA)16	Genomic	Pure	Di	55	295-342		ü	ü	ü							Bundock et al. 2000, Steane et al. 2001, Foster et al. 2007
3	EMCRC2	E. globulus	(CT)9--(CA)10	Genomic	Interrupted Pure		55	157-189	ü	ü	ü	ü	ü			ü		ü	Steane et al. 2001, Jones et al. 2002, Patterson et al.2004, Jones et al.2006, Jones et al. 2007, Freeman et al. 2006, Freeman et al. 2007, Steane et al. 2006, Foster et al. 2007, Rathbone et al.2007, Thumma et al. 2010, Ribeiro et al. 2010, Barbour et al.2010, Hudson et al. 2012, Freeman et al. 2013, Bartholome et al. 2013, Bradbury et al. 2013(A),Jones et al.2013.
4	EMCRC3	E. globulus	(CA)10	Genomic	Pure	Di	55	109-145	ü	ü	ü	ü	ü						Steane et al. 2001, Jones et al. 2002, Steane et al. 2006, Jones et al.2006,Freeman et al. 2007, Foster et al. 2007, Thumma et al. 2010, Bartholome et al. 2013, Bradbury et al. 2013(A),Wheeler et al.2013,
5	EMCRC4	E. globulus	(AC)17	Genomic	Pure	Di	55	178-268	ü	ü	ü	ü							Steane et al. 2001, Thumma et al. 2010
6	EMCRC5	E. globulus	(CT)19(CA)13	Genomic	Interrupted Compound		60	202-248	ü	ü	ü	ü	ü			ü			Steane et al. 2001, Jones et al. 2002, Jones et al.2006, Foster et al. 2007, Grosser et al. 2008, Hong-xin et al. 2008, Ribeiro et al. 2010, Thumma et al. 2010.Jones et al.2013.
7	EMCRC6	E. globulus	(CT)11(CA)23	Genomic	Interrupted Compound		50	151-193	ü	ü	ü	ü	ü			ü		ü	Steane et al. 2001, Steane et al. 2006, Jones et al.2006, Foster et al. 2007, Rathbone et al.2007, Nevill et al. 2008, Hong-xin et al. 2008, Sampson et al. 2008, Thumma et al. 2010, Bloomfield et al. 2011, Hudson et al. 2012, Bartholome et al. 2013, Bradbury et al. 2013(A), Wheeler et al.2013,Jones et al.2013
8	EMCRC7	E. globulus	(TG)15(AG)8	Genomic	Interrupted Compound		60	271-309	ü	ü	ü	ü	ü			ü		ü	Bundock et al. 2000, Steane et al. 2001, Jones et al. 2002, Patterson et al.2004, Steane et al. 2006, Jones et al.2006, Rathbone et al.2007, Jones et al. 2007, Foster et al. 2007, Freeman et al. 2007, Ribeiro et al. 2010, Barbour et al.2010, Bartholome et al. 2013,Jones et al.2013.
9	EMCRC8	E. globulus	(CT)13(CA)24	Genomic	Interrupted Compound		55	231-265	ü	ü	ü	ü	ü					ü	Steane et al. 2001, Freeman et al. 2006, Jones et al. 2007, Rathbone et al.2007, Field et al. 2010, Thumma et al. 2010, Ribeiro et al. 2010, Barbour et al.2010, Hudson et al. 2012, Freeman et al. 2013
10	EMCRC9	E. globulus	(TG)14	Genomic	Pure	Di	55	286-342		ü	ü	ü							Steane et al. 2001, Freeman et al. 2006, Hudson et al. 2012, Freeman et al. 2013
11	EMCRC10	E. globulus	(GT)19(GA)9	Genomic	Compound		55	312-344	ü	ü	ü	ü	ü			ü		ü	Steane et al. 2001, Jones et al. 2002, Patterson et al.2004, Freeman et al. 2006, Steane et al. 2006, Jones et al.2006, Foster et al. 2007, Freeman et al. 2007, Ribeiro et al. 2010, Thumma et al. 2010, Barbour et al.2010, Hudson et al. 2012, Freeman et al. 2013,Jones et al.2013.
12	EMCRC11	E. globulus	(TC)10(AC)10	Genomic	Compound		55	221-255	ü	ü	ü	ü	ü			ü	ü	ü	Steane et al. 2001, Jones et al. 2002, Patterson et al.2004, Freeman et al. 2006, Steane et al. 2006, Jones et al.2006, Rathbone et al.2007, Jones et al. 2007, Foster et al. 2007, Freeman et al. 2007, Hong-xin et al. 2008, Butcher et al. 2009, Ribeiro et al. 2010, Thumma et al. 2010, Barbour et al.2010, Bloomfield et al. 2011, Hudson et al. 2012, Freeman et al. 2013, Bartholome et al. 2013,Jones …
13	EMCRC12	E. globulus	(CT)8(CA)14	Genomic	Compound		50	70-128	ü	ü	ü	ü	ü			ü			Steane et al. 2001, Jones et al. 2002, Steane et al. 2006, Jones et al.2006, Freeman et al. 2007, Grosser et al. 2008, Bartholome et al. 2013
1	EMCRC25	C. variegata	(GA)24	Genomic	Pure	Di	54	208											Jones et al. 2001
2	EMCRC26	C. variegata	(GA)6GG(GA)16	Genomic	Interrupted Pure		54	114	ü	ü							ü		Jones et al. 2001, Ochieng et al. 2007, Ochieng et al. 2008,
3	EMCRC27	C. variegata	(TGC)10	Genomic	Pure	Tri	54	155											Jones et al. 2001
4	EMCRC28	C. variegata	(CT)22	Genomic	Pure	Di	54	125											Jones et al. 2001
5	EMCRC31	C. variegata	(CT)25	Genomic	Pure	Di	54	268	ü	ü							ü		Jones et al. 2001, Ochieng et al. 2008,
6	EMCRC32	C. variegata	(GA)15	Genomic	Pure	Di	54	208											Jones et al. 2001, Ochieng et al. 2007
7	EMCRC33	C. variegata	(GA)16	Genomic	Pure	Di	54	145	ü	ü							ü		Jones et al. 2001, Ochieng et al. 2008,
8	EMCRC34	C. variegata	(AG)10GG(AG)4	Genomic	Interrupted Pure		54	107											Jones et al. 2001
9	EMCRC35	C. variegata	(GA)25	Genomic	Pure	Di	54	187											Jones et al. 2001
10	EMCRC36	C. variegata	(AG)15	Genomic	Pure	Di	54	142											Jones et al. 2001
11	EMCRC37	C. variegata	(AG)19. (AG)5. (GA)5	Genomic	Compound		54	280											Jones et al. 2001
12	EMCRC38	C. variegata	(AG)12. (AG)16	Genomic	Compound		54	194											Jones et al. 2001
13	EMCRC39	C. variegata	(GA)15	Genomic	Pure	Di	54	209	ü	ü							ü		Jones et al. 2001, Ochieng et al. 2007, Ochieng et al. 2008,
14	EMCRC40	C. variegata	(CT)10	Genomic	Pure	Di	54	130											Jones et al. 2001
1	EMCRC 41	Corymbia citriodora subsp variegata	(GA)24	Genomic	Pure	Di	60	114-10	ü	ü	ü					ü	ü	ü	Shepherd et al. 2006, Bacles et al.2009, Ochieng et al. 2008,
2	EMCRC 44	Corymbia citriodora subsp variegata	(GA)24	Genomic	Pure	Di	60	188-246											Shepherd et al. 2006
3	EMCRC 45	Corymbia citriodora subsp variegata	(GA)18	Genomic	Pure	Di	60	195-204	ü	ü	ü		ü			ü	ü	ü	Shepherd et al. 2006, Bacles et al.2009, Ochieng et al. 2008, Ochieng et al.2009,
4	EMCRC 46	Corymbia citriodora subsp variegata	(GA)13	Genomic	Pure	Di	60	151-202	ü	ü	ü		ü			ü	ü	ü	Shepherd et al. 2006, Ochieng et al. 2007, Ochieng et al. 2008, Ochieng et al.2009,Bacles et al.2009,
5	EMCRC 47	Corymbia citriodora subsp variegata	(AG)22	Genomic	Pure	Di	60	185-217			ü					ü		ü	Shepherd et al. 2006, Bacles et al.2009,
6	EMCRC 48	Corymbia citriodora subsp variegata	(AG)7AT(AG)24	Genomic	Interrupted Pure		60	80-132			ü								Shepherd et al. 2006
7	EMCRC 49	Corymbia citriodora subsp variegata	(GA)11(A)7(GA)2	Genomic	Complex		60	251-286			ü								Shepherd et al. 2006
8	EMCRC 51	Corymbia citriodora subsp variegata	(GA)15	Genomic	Pure	Di	60	250-277	ü	ü	ü		ü				ü		Shepherd et al. 2006, Ochieng et al. 2007, Ochieng et al. 2008, Ochieng et al.2009,
9	EMCRC 52	Corymbia citriodora subsp variegata	(GA)18	Genomic	Pure	Di	60	132-163											Shepherd et al. 2006
10	EMCRC 53	Corymbia citriodora subsp variegata	(GA)25	Genomic	Pure	Di	60	101-1055											Shepherd et al. 2006
11	EMCRC 54	Corymbia citriodora subsp variegata	(GA)19	Genomic	Pure	Di	60	73-107	ü	ü	ü						ü		Shepherd et al. 2006, Ochieng et al. 2007, Ochieng et al. 2008,
12	EMCRC 55	Corymbia citriodora subsp variegata	(GA)21	Genomic	Pure	Di	60	270-297	ü	ü	ü		ü			ü	ü	ü	Shepherd et al. 2006, Ochieng et al. 2008, Bacles et al.2009, Ochieng et al.2009,
13	EMCRC 56	Corymbia citriodora subsp variegata	(GA)26	Genomic	Pure	Di	60	150-200											Shepherd et al. 2006
14	EMCRC 93	Corymbia citriodora subsp variegata	(GA)16	Genomic	Pure	Di	60	131-166	ü	ü	ü		ü			ü	ü	ü	Shepherd et al. 2006, Ochieng et al. 2007, Ochieng et al. 2008, Bacles et al.2009, Ochieng et al.2009,
1	EMCRC58cp	E.globulus	(T)5(A)6.(T)9	cpSSR	Complex		50	216											Steane et al. 2005
2	EMCRC59cp	E.globulus	(A)14.(A)8.(T)10.(A)6	cpSSR	Complex		55	246											Steane et al. 2005
3	EMCRC60cp	E.globulus	(T)6.(T)10CA(T)5.(A)9	cpSSR	Complex		55	196	ü	ü								ü	Steane et al. 2005, Nevill et al. 2010, Bloomfield et al. 2011
4	EMCRC61cp	E.globulus	(T)11(A)7.(T)6.(CT)3	cpSSR	Complex		55	190											Steane et al. 2005
5	EMCRC62cp	E.globulus	(A)10C(A)5.(A)10	cpSSR	Complex		48	112											Steane et al. 2005
6	EMCRC63cp	E.globulus	(A)10T(A)6	cpSSR	Complex		55	90											Steane et al. 2005
7	EMCRC64cp	E.globulus	(T)8.(A)7G(A)10	cpSSR	Complex		55	188											Steane et al. 2005
8	EMCRC65cp	E.globulus	(T)9.(AG)3.(A)6G(A)10	cpSSR	Complex		48	244											Steane et al. 2005
9	EMCRC66cp	E.globulus	(T)6.(A)11	cpSSR	Complex		55	217											Steane et al. 2005
10	EMCRC67cp	E.globulus	(A)7.(A)10	cpSSR	Complex		55	240	ü	ü								ü	Steane et al. 2005, Nevill et al. 2010, Bloomfield et al. 2011
11	EMCRC68cp	E.globulus	(T)6.(T)7.(T)12.(AT)3.(T)5.(T)10	cpSSR	Complex		48	227											Steane et al. 2005
12	EMCRC69cp	E.globulus	(C)7.(T)11C(A)11	cpSSR	Complex		55	240											Steane et al. 2005
13	EMCRC70cp	E.globulus	(A)8.(T)10	cpSSR	Complex		55	154											Steane et al. 2005
14	EMCRC71cp	E.globulus	(AG)3.(T)7C(T)7	cpSSR	Complex		55	113											Steane et al. 2005
15	EMCRC72cp	E.globulus	(A)16G(A)5	cpSSR	Complex		55	229											Steane et al. 2005
16	EMCRC73cp	E.globulus	(T)10.(T)9.(A)5	cpSSR	Complex		55	200											Steane et al. 2005
17	EMCRC74cp	E.globulus	(AT)3C(AT)7	cpSSR	Complex		55	145	ü	ü								ü	Steane et al. 2005, Nevill et al. 2010, Bloomfield et al. 2011
18	EMCRC75cp	E.globulus	(A)5.(A)15	cpSSR	Complex		55	244											Steane et al. 2005
19	EMCRC76cp	E.globulus	(A)11.(A)10	cpSSR	Complex		55	247											Steane et al. 2005
20	EMCRC77cp	E.globulus	(T)11.(T)7	cpSSR	Complex		55	234											Steane et al. 2005
21	EMCRC78cp	E.globulus	(A)11.(A)11.(AT)3	cpSSR	Complex		48	188											Steane et al. 2005
22	EMCRC79cp	E.globulus	(C)5TC(T)10AG(A)7	cpSSR	Complex		55	250											Steane et al. 2005
23	EMCRC80cp	E.globulus	(T)15	cpSSR	Pure	Mono	55	169											Steane et al. 2005
24	EMCRC81cp	E.globulus	(T)7.(A)5.(A)5G(T)9.(T)10	cpSSR	Complex		55	245											Steane et al. 2005
25	EMCRC82cp	E.globulus	(T)6.(T)5.(CT)3(T)7.(T)6.(T)7	cpSSR	Complex		55	147											Steane et al. 2005
26	EMCRC83cp	E.globulus	(T)5.(AT)4.(A)5.(A)10	cpSSR	Complex		55	148											Steane et al. 2005
27	EMCRC84cp	E.globulus	(T)6C(T)5.(A)5.(T)10	cpSSR	Complex		55	176											Steane et al. 2005
28	EMCRC85cp	E.globulus	(T)10GG(A)10.(A)6.(A)9	cpSSR	Complex		55	190											Steane et al. 2005
29	EMCRC86cp	E.globulus	(T)9(A)20.(T)8	cpSSR	Complex		55	154	ü	ü								ü	Steane et al. 2005, Nevill et al. 2010, Bloomfield et al. 2011
30	EMCRC87cp	E.globulus	(A)6C(A)5.(T)7	cpSSR	Complex		55	165											Steane et al. 2005
31	EMCRC88cp	E.globulus	(CT)3A11	cpSSR	Complex		55	147											Steane et al. 2005
32	EMCRC89cp	E.globulus	(T)5.(T)5.(T)5.(T)5.(T)5.(A)5	cpSSR	Complex		55	247											Steane et al. 2005
33	EMCRC90cp	E.globulus	(AT)5	cpSSR	Pure	Di	55	229	ü	ü								ü	Steane et al. 2005, Nevill et al. 2010, Bloomfield et al. 2011
34	EMCRC91cp	E.globulus	(T)10G(A)4T(A)8	cpSSR	Complex		55	148											Steane et al. 2005
35	EMCRC92cp	E.globulus	(T)4C(T)10.(T)4C (T)4G(T)5	cpSSR	Complex		55	212											Steane et al. 2005
1	FMRSA 1	E. grandis	(GAGCAC)3 & (GA)14	Genomic			55	200-250	ü	ü			ü					ü	Van der Nest et al. 2000, Field et al.2010
2	FMRSA 2	E. grandis	(TC)6 & (TCCGCT)2	Genomic			55	100-120	ü										Van der Nest et al. 2000
3	FMRSA 3	E. grandis	(CACCATCAT)3 & (CAG)7	Genomic			57	160-210	ü										Van der Nest et al. 2000
4	FMRSA 4	E. grandis	(GAG)4 & (GAA)n	Genomic			57	290-330	ü	ü			ü						Van der Nest et al. 2000, Payn et al. 2008
5	FMRSA 5	E. grandis	(A)n & (T)n	Genomic			57	246-256	ü										Van der Nest et al. 2000
1	FMG-EUCSSR1	E.urophylla	(CT)10	Genomic	Pure	Di	56	188-236	ü	ü			ü						Payn et al. 2008
2	FMG-EUCSSR3	E.urophylla	(CCT)6	Genomic	Pure	Tri	56	220-235	ü	ü			ü						Payn et al. 2008
3	FMG-EUCSSR5	E.urophylla	(GA)19	Genomic	Pure	Di	56	334-369	ü	ü			ü						Payn et al. 2008
1	ECc1	E.camaldulensis	(TC)18	Genomic	Pure	Di	60-45	157–192	ü	ü									Da Silva et al. 2009
2	ECc2	E.camaldulensis	(GA)9TATA(GA)6	Genomic	Interruppted Pure		60-46	238–255	ü	ü									Da Silva et al. 2009
3	ECc3.1	E.camaldulensis	(TC)21	Genomic	Pure	Di	60-47	160–258	ü	ü									Da Silva et al. 2009
4	ECc4	E.camaldulensis	(CT)20	Genomic	Pure	Di	60-48	196–235	ü	ü									Da Silva et al. 2009
5	ECs11	E.camaldulensis	(CT)13CA(TG)16	Genomic	Interruppted Pure		60-49	133–174	ü	ü									Da Silva et al. 2009
6	ECc27.2	E.camaldulensis	(TA)3…(CT)4	Genomic	Complex		60-50	358–383	ü	ü									Da Silva et al. 2009
7	ECc31.2	E.camaldulensis	(GA)15	Genomic	Pure	Di	60-51	359–388	ü	ü									Da Silva et al. 2009
8	ECc33	E.camaldulensis	(CT)20	Genomic	Pure	Di	60-52	55–95	ü	ü									Da Silva et al. 2009
9	ECc38.1	E.camaldulensis	(CT)9G(CT)9	Genomic	Interruppted Pure		60-53	290–325	ü	ü									Da Silva et al. 2009
10	ECc44	E.camaldulensis	(GA)17	Genomic	Pure	Di	60-54	57–90	ü	ü									Da Silva et al. 2009
11	ECc46.6	E.camaldulensis	(AAAAT)3	Genomic	Pure	Penta	60-55	86–100	ü	ü									Da Silva et al. 2009
12	ECc64	E.camaldulensis	(AC)7	Genomic	Pure	Di	60-56	134–147	ü	ü									Da Silva et al. 2009
13	ECs89	E.camaldulensis	(CA)18	Genomic	Pure	Di	60-57	84–119	ü	ü									Da Silva et al. 2009
14	ECs91	E.camaldulensis	(TC)21	Genomic	Pure	Di	60-58	135–176	ü	ü									Da Silva et al. 2009
1	Embra813	E.grandis	(CTCC)15	EST	Pure	Tetra	60	90	ü		ü	ü	ü	ü	ü	ü			Faria et al. 2010 B, Neves et al. 2011, Hudson et al. 2012
2	Embra850	E.grandis	(CGCCCC)23	EST	Pure	Hexa	60	280	ü			ü	ü	ü	ü	ü			Faria et al. 2010 B, Petroli et al. 2012
3	Embra915	E.grandis	(CCCT)21	EST	Pure	Tetra	60	213	ü		ü	ü	ü	ü	ü	ü			Faria et al. 2010 B, Neves et al. 2011, Alves et al.2011, Hudson et al. 2012, Petroli et al. 2012
4	Embra925	E.grandis	(TCCT)14	EST	Pure	Tetra	60	249	ü			ü	ü	ü	ü	ü			Faria et al. 2010 B
5	Embra943	E.grandis	(CGCAAC)29	EST	Pure	Hexa	60	150	ü		ü	ü	ü	ü	ü	ü			Faria et al. 2010 B, Hudson et al. 2012
6	Embra954	E.grandis	(CTGC)17	EST	Pure	Tetra	60	172	ü		ü	ü	ü	ü	ü	ü			Faria et al. 2010 B, Neves et al. 2011, Alves et al.2011, Hudson et al. 2012, Petroli et al. 2012
7	Embra1008	E.grandis	(ATCG)16	EST	Pure	Tetra	60	171	ü			ü	ü	ü	ü	ü			Faria et al. 2010 B
8	Embra1040	E.grandis	(CTCCT)18	EST	Pure	Penta	60	323	ü			ü	ü	ü	ü	ü			Faria et al. 2010 B
9	Embra1307	E.grandis	(GCTCCC)18	EST	Pure	Hexa	60	348	ü			ü	ü	ü	ü	ü			Faria et al. 2010 B
10	Embra1364	E.grandis	(CTCC)15	EST	Pure	Tetra	60	328	ü		ü	ü	ü	ü	ü	ü			Faria et al. 2010 B, Hudson et al. 2012, Petroli et al. 2012
11	Embra1374	E.grandis	(CGCCGT)26	EST	Pure	Penta	60	271	ü			ü	ü	ü	ü	ü			Faria et al. 2010 B
12	Embra1456	E.grandis	(CCGCCT)19	EST	Pure	Penta	60	263	ü			ü	ü	ü	ü	ü			Faria et al. 2010 B
13	Embra1463	E.grandis	(GCTCG)21	EST	Pure	Penta	60	253	ü			ü	ü	ü	ü	ü			Faria et al. 2010 B
14	Embra1616	E.grandis	(TCTCCA)24	EST	Pure	Hexa	60	142	ü		ü	ü	ü	ü	ü	ü			Faria et al. 2010 B, Hudson et al. 2012, Petroli et al. 2012
15	Embra1757	E.grandis	(TCGA)18	EST	Pure	Tetra	60	179	ü			ü	ü	ü	ü	ü			Faria et al. 2010 B
16	Embra1811	E.grandis	(CTCCTG)26	EST	Pure	Penta	60	298	ü			ü	ü	ü	ü	ü			Faria et al. 2010 B
17	Embra1812	E.grandis	(CTGA)13	EST	Pure	Tetra	60	272	ü			ü	ü	ü	ü	ü			Faria et al. 2010 B
18	Embra1851	E.grandis	(ACGG)29	EST	Pure	Tetra	60	120	ü		ü	ü	ü	ü	ü	ü			Faria et al. 2010 B, Neves et al. 2011, Alves et al.2011, Hudson et al. 2012, Petroli et al. 2012
19	Embra1945	E.grandis	(GTGGT)23	EST	Pure	Penta	60	278	ü			ü	ü	ü	ü	ü			Faria et al. 2010 B
20	Embra1977	E.grandis	(GCGA)25	EST	Pure	Tetra	60	114	ü		ü	ü	ü	ü	ü	ü			Faria et al. 2010 B , Neves et al. 2011, Alves et al.2011, Hudson et al. 2012, Petroli et al. 2012
21	Embra2014	E.grandis	(AGGA)20	EST	Pure	Tetra	60	124	ü		ü	ü	ü	ü	ü	ü			Faria et al. 2010 B, Neves et al. 2011, Alves et al.2011, Hudson et al. 2012, Petroli et al. 2012
1	Embra928	E.grandis	(AG)18	EST	Pure	Di	60	143	ü		ü	ü	ü			ü			Faria et al. 2010, Neves et al. 2011, Hudson et al. 2012, Petroli et al. 2012
2	Embra949	E.grandis	(CT)32	EST	Pure	Di	60	284	ü		ü	ü	ü			ü			Faria et al. 2010, Neves et al. 2011, Hudson et al. 2012, Petroli et al. 2012
3	Embra979	E.grandis	(CT)34	EST	Pure	Di	60	267	ü		ü	ü	ü			ü			Faria et al. 2010, Neves et al. 2011, Alves et al.2011, Petroli et al. 2012
4	Embra1284	E.grandis	(TC)22	EST	Pure	Di	60	145	ü	ü		ü	ü			ü		ü	Faria et al. 2010, Breed et al. 2012
5	Embra1445	E.grandis	(AG)13	EST	Pure	Di	60	126	ü	ü		ü	ü			ü		ü	Faria et al. 2010, Breed et al. 2012
6	Embra1468	E.grandis	(TC)24	EST	Pure	Di	60	181	ü	ü	ü	ü	ü			ü		ü	Faria et al. 2010, Alves et al.2011, Breed et al. 2012
7	Embra1868	E.grandis	(TC)36	EST	Pure	Di	60	297	ü			ü	ü			ü			Faria et al. 2010
8	Embra1924	E.grandis	(TC)19	EST	Pure	Di	60	335	ü		ü	ü	ü			ü			Faria et al. 2010, Neves et al. 2011, Petroli et al. 2012
9	Embra1928	E.grandis	(AG)18	EST	Pure	Di	60	333	ü	ü	ü	ü	ü			ü		ü	Faria et al. 2010, Neves et al. 2011, Alves et al.2011, Hudson et al. 2012, Petroli et al. 2012, Breed et al. 2012
10	Embra1990	E.grandis	(AG)18	EST	Pure	Di	60	103	ü	ü	ü	ü	ü			ü		ü	Faria et al. 2010, Neves et al. 2011, Petroli et al. 2012, Breed et al. 2012
11	Embra878	E.grandis	(CGG)24	EST	Pure	Tri	60	219	ü			ü	ü			ü			Faria et al. 2010
12	Embra904	E.grandis	(GAA)27	EST	Pure	Tri	60	175	ü			ü	ü			ü			Faria et al. 2010
13	Embra914	E.grandis	(GCT)31	EST	Pure	Tri	60	139	ü	ü		ü	ü			ü		ü	Faria et al. 2010, Breed et al. 2012
14	Embra975	E.grandis	(GGA)14	EST	Pure	Tri	60	324	ü			ü	ü			ü			Faria et al. 2010
15	Embra1135	E.grandis	(GGA)13	EST	Pure	Tri	60	177	ü			ü	ü			ü			Faria et al. 2010
16	Embra1332	E.grandis	(GAA)23	EST	Pure	Tri	60	104	ü		ü	ü	ü			ü			Faria et al. 2010, Neves et al. 2011, Hudson et al. 2012, Petroli et al. 2012
17	Embra1363	E.grandis	(GCC)15	EST	Pure	Tri	60	317	ü			ü	ü			ü			Faria et al. 2010
18	Embra1382	E.grandis	(TGC)12	EST	Pure	Tri	60	263	ü	ü		ü	ü			ü		ü	Faria et al. 2010, Breed et al. 2012
19	Embra1451	E.grandis	(TCC)17	EST	Pure	Tri	60	293	ü			ü	ü			ü			Faria et al. 2010
20	Embra2002	E.grandis	(CCA)26	EST	Pure	Tri	60	263	ü	ü		ü	ü			ü		ü	Faria et al. 2010, Breed et al. 2012
1	CesA3-MS2	E.grandis	(CCT)6	SSR-CG	Pure	Tri	57	200-229			ü								Creux et al. 2009, Kullan et al. 2012, Hudson et al. 2012
2	CesA1-MS1	E.grandis	(CT)10	SSR-CG	Pure	Di	57	202-216			ü								Creux et al. 2009, Kullan et al. 2012, Hudson et al. 2012
1	CCR	E.globulus	(CT)15	SSR-CG	Pure	Di	42	182-216		ü									Acuna et al. 2012
2	CesA3_a	E.globulus	(GA)10	SSR-CG	Pure	Di	54	285-313		ü									Acuna et al. 2012
3	CesA3_b	E.globulus	(CT)11	SSR-CG	Pure	Di	54	341-357		ü									Acuna et al. 2012
4	LIM1	E.globulus	(CT)22	SSR-CG	Pure	Di	58	159-179		ü									Acuna et al. 2012
5	HMT	E.globulus	(CT)17	SSR-CG	Pure	Tri	57	417-453		ü									Acuna et al. 2012
6	SK	E.globulus	(CT)6	SSR-CG	Pure	Tri	54	326-382		ü									Acuna et al. 2012
7	XTH2	E.globulus	(CGAAA)3	SSR-CG	Pure	Penta	54	133-138		ü									Acuna et al. 2012
8	GST	E.globulus	(TATG)9	SSR-CG	Pure	Tetra	54	87-124		ü									Acuna et al. 2012
1	EST 1	E.globulus	(AT)10	EST	Pure	Di	52	143	ü	ü									Acuna et al. 2011
2	EST 2	E.globulus	(TGC)4	EST	Pure	Tri	60–50	329	ü										Acuna et al. 2011
3	EST 3	E.globulus	(AAAAG)3	EST	Pure	Penta	60–50	240–250	ü	ü									Acuna et al. 2011
4	EST 5	E.globulus	(GAG)4	EST	Pure	Tri	60–50	333	ü	ü									Acuna et al. 2011
5	EST 9	E.globulus	(GCC)6	EST	Pure	Tri	52	>500	ü										Acuna et al. 2011
6	EST 11	E.globulus	(CT)8/(GA)6	EST	Pure	Di	60–50	240–250	ü	ü									Acuna et al. 2011
7	EST 12	E.globulus	(GCC)5	EST	Pure	Tri	60–50	341	ü										Acuna et al. 2011
8	EST 13	E.globulus	(CT)11	EST	Pure	Di	54	375	ü										Acuna et al. 2011
9	EST 25	E.globulus	(CAG)4	EST	Pure	Tri	60–50	349	ü										Acuna et al. 2011
10	EST 33	E.globulus	(GGAT)3	EST	Pure	Tetra	60–50	130–150	ü	ü									Acuna et al. 2011
11	EST 36	E.globulus	(TTC)4	EST	Pure	Tri	60–50	377	ü										Acuna et al. 2011
12	EST 37	E.globulus	(CATC)3	EST	Pure	Tetra	60–50	220–240	ü										Acuna et al. 2011
13	EST 46	E.globulus	(GCTA)4	EST	Pure	Tetra	60–50	210–220	ü	ü		ü	ü						Acuna et al. 2011
14	EST 58	E.globulus	(ACCAG)3	EST	Pure	Penta	52	130–150	ü	ü		ü	ü						Acuna et al. 2011
15	EST 60	E.globulus	(ATAG)3	EST	Pure	Tetra	60–50	226	ü										Acuna et al. 2011
16	EST 61	E.globulus	(GAT)6	EST	Pure	Tri	54	>>500	ü										Acuna et al. 2011
17	EST 68	E.globulus	(CGT)4	EST	Pure	Tri	60–50	>500	ü										Acuna et al. 2011
18	EST 80	E.globulus	(CT)7	EST	Pure	Di	60–50	> >500	ü										Acuna et al. 2011
19	EST 88	E.globulus	(GAT)4	EST	Pure	Tri	60–50	225–250	ü	ü									Acuna et al. 2011
20	EST 96	E.globulus	(TTG)4	EST	Pure	Tri	52	253	ü										Acuna et al. 2011
21	EST 125	E.globulus	(AGC)4	EST	Pure	Tri	60–50	200–210	ü	ü									Acuna et al. 2011
22	EST 134	E.globulus	(CA)8	EST	Pure	Di	52	300–340	ü	ü									Acuna et al. 2011
23	EST 141	E.globulus	(AGA)8	EST	Pure	Tri	54	310–315	ü	ü									Acuna et al. 2011
24	EST 155	E.globulus	(CAG)4	EST	Pure	Tri	60–50	398	ü										Acuna et al. 2011
25	EST 156	E.globulus	(TGG)4	EST	Pure	Tri	60–50	116	ü										Acuna et al. 2011
26	EST 157	E.globulus	(CT)7	EST	Pure	Di	60–50	290–325	ü	ü		ü	ü						Acuna et al. 2011
27	EST 181	E.globulus	(CGA)5	EST	Pure	Tri	60–50	500	ü										Acuna et al. 2011
28	EST 191	E.globulus	(CT)13	EST	Pure	Di	54	205–225	ü	ü		ü	ü						Acuna et al. 2011
29	EST 197	E.globulus	(CTG)4	EST	Pure	Tri	60–50	100–115	ü	ü									Acuna et al. 2011
30	EST 200	E.globulus	(AG)8	EST	Pure	Di	54	330–345	ü	ü									Acuna et al. 2011
31	EST 203	E.globulus	(TCGTG)3	EST	Pure	Penta	60–50	>500	ü										Acuna et al. 2011
32	EST 205	E.globulus	(TTG)4	EST	Pure	Tri	60–50	500	ü										Acuna et al. 2011
33	EST 208	E.globulus	(CTC)4	EST	Pure	Tri	60–50	>>500	ü										Acuna et al. 2011
34	EST 210	E.globulus	(CT)5/(AG)7	EST	Pure	Di	60–50	>500	ü										Acuna et al. 2011
35	EST 214	E.globulus	(TTGC)3	EST	Pure	Tetra	60–50	>500	ü										Acuna et al. 2011
36	EST 216	E.globulus	(GAA)7/(GA)7	EST	Pure	Di/Tri	54	309–405	ü	ü		ü	ü						Acuna et al. 2011
37	EST 219	E.globulus	(CT)8	EST	Pure	Di	54	110–115	ü	ü		ü	ü						Acuna et al. 2011
1	EGM09	E. globulus	(AG) 17	EST	Pure	Di	56	160-166	ü	ü			ü						Bradbury et al. 2013(A)(B)
2	EGM12	E. tereticonis	(CAG) 10	EST	Pure	Tri	56	188-197	ü	ü			ü						Bradbury et al. 2013(A)(B)
3	EGM14	E. grandis	(CT) 18	EST	Pure	Di	54	350-372	ü	ü			ü						Bradbury et al. 2013(A)(B), Wheeler et al.2013,
4	EGM24	E. globulus	(CT) 17	EST	Pure	Di	56	204-212	ü	ü			ü						Bradbury et al. 2013(A)(B)
5	EGM25	E. globulus	(TC) 15	EST	Pure	Di	56	350-356	ü	ü			ü						Bradbury et al. 2013(A)(B)©, Wheeler et al.2013,
6	EGM30	E. gunnii	(AG) 18	EST	Pure	Di	56	225-255	ü	ü			ü						Bradbury et al. 2013(A)(B)©, Wheeler et al.2013,
7	EGM35	E. globulus	(AG) 18	EST	Pure	Di	56	196-212	ü	ü			ü						Bradbury et al. 2013(A)(B)©, Wheeler et al.2013,
8	EGM37	E. globulus	(GCTTA) 5	EST	Pure	Penta	54	256-261	ü	ü			ü						Bradbury et al. 2013(A)(B)
9	EGM46	E. gunnii	(CAG) 4 (AG) 12	EST	Pure	Tri/Di	56	233-257	ü	ü			ü						Bradbury et al. 2013(A)(B)
10	EGM47	E. grandis	(AATCG) 6	EST	Pure	Penta	56	94-114	ü	ü			ü						Bradbury et al. 2013(A)(B)(C)
11	EGM48	E. gunnii	(CT) 12	EST	Pure	Di	56	141-155	ü	ü			ü						Bradbury et al. 2013(A)(B)
1	KPEV02	E. victrix	(ATA) 14	Genomic	Pure	Tri	56	129.205		ü									Nevill et al. 2013
2	KPEV03	E. victrix	(CT)12	Genomic	Pure	Di	56	80.155		ü									Nevill et al. 2013
3	KPEV04	E. victrix	(CT)7	Genomic	Pure	Di	56	154.168		ü									Nevill et al. 2013
4	KPEV09	E. victrix	(AGA) 8	Genomic	Pure	Tri	56	120.138		ü									Nevill et al. 2013
5	KPEV10	E. victrix	(AG) 16	Genomic	Pure	Di	56	154.191		ü									Nevill et al. 2013
6	KPEV13	E. victrix	(CGC)5	Genomic	Pure	Tri	56	120.135		ü									Nevill et al. 2013
7	KPEV20	E. victrix	(TTC)10	Genomic	Pure	Tri	56	210.216		ü									Nevill et al. 2013
8	KPEV22	E. victrix	(GA)17	Genomic	Pure	Di	56	196.256		ü									Nevill et al. 2013
9	KPEV28	E. victrix	(TCT)12	Genomic	Pure	Tri	56	200.227		ü									Nevill et al. 2013
10	KPEV30	E. victrix	(AG) 8	Genomic	Pure	Di	56	235.241		ü									Nevill et al. 2013
1	EPILMYB2	E. pilularis							ü	ü			ü						Sexton et al. 2010, Shepherd et al.2010,
2	EPILCADp	E. pilularis																	Sexton et al. 2010,
1	Embra 73	E.grandis	(AG)15,(GA)20	Genomic	Pure	Di,Tri	52	150-158	ü	ü			ü					ü	Zucchi et al.2003, Brondani et al.2006
2	Embra 243	E.grandis	(GA)16	Genomic	Pure	Di	56	165	ü										Zucchi et al.2003, Brondani et al.2006,
3	Embra 310	E.grandis							ü		ü								Faria 2008, Neves 2009, Lima 2009, Alves et al.2011, Neves et al.2011, Hudson et al.2012,Petroli et al.2012,
4	Embra 347	E.grandis	(AG)n		Pure	Di	57	194-200	ü		ü								Faria 2008, Neves 2009, Lima 2009,Neves et al.,2011, Alves et al.2011,
5	Embra 357	E.grandis							ü		ü								Faria 2008, Neves 2009, Lima 2009, Alves et al.2011, Neves et al.2011, Hudson et al.2012,Petroli et al.2012,
6	Embra 367	E.grandis									ü								Faria 2008, Lima 2009,Neves 2009,Neves 2009, Lima 2009, Neves et al.2011, Hudson et al.2012,Petroli et al.2012,
7	Embra 373	E.grandis									ü								Neves 2009,Neves et al.2011, Hudson et al.2012,Petroli et al.2012,
8	Embra 383	E.grandis									ü								Neves et al.2011
9	Embra 388	E.grandis									ü								Faria 2008,Neves 2009,Neves et al.2011,Petroli et al.2012
10	Embra 390	E.grandis							ü		ü								Faria 2008,Neves 2009,Neves et al.2011,Alves et al.2011, Petroli et al.2012,Hudson et al.2012
11	Embra 476	E.grandis									ü								Lima 2009,
12	Embra 618	E.grandis		Genomic			56	163			ü								Faria 2008,Lima 2009,Neves 2009,Neves et al.2011, Hudson et al.2012,Petroli et al.2012,
13	Embra 623	E.grandis		Genomic			56	222	ü		ü								Faria 2008,Neves 2009,Alves et al.2011, Neves et al.2011,Petroli et al.2012
14	Embra 627	E.grandis		Genomic			56	244			ü								Neves et al.2009,Neves et al.2011,Hudson et al.2012,Petroli et al.2012
15	Embra 629	E.grandis		Genomic			56	179			ü								Neves et al.2009,Neves et al.2011,Hudson et al.2012,Petroli et al.2012
16	Embra 632	E.grandis									ü								Faria 2008, Neves 2009, Lima 2009, Neves et al.2011
17	Embra 640	E.grandis		Genomic			56	197			ü								Lima 2009
18	Embra 645	E.grandis		Genomic			56	216			ü								Faria 2008, Neves 2009, Lima 2009, Neves et al.2011,Petroli et al.2012
19	Embra 646	E.grandis		Genomic			56	161			ü								Faria 2008,Lima 2009,Neves 2009,Neves et al.2011, Hudson et al.2012,Petroli et al.2012,
20	Embra 648	E.grandis		Genomic			56	156	ü		ü								Alves et al.2011, Faria 2008, Neves 2009, Lima 2009, Neves et al.2011, Hudson et al.2012,Petroli et al.2012,
21	Embra 662	E.grandis							ü		ü								Alves et al.2011,
22	Embra 668	E.grandis		Genomic			56	219			ü								Faria 2008,Neves 2009,Neves et al.2011, Hudson et al.2012,Petroli et al.2012,
23	Embra 669	E.grandis		Genomic			56	114	ü		ü								Faria 2008, Alves et al.2011, Neves et al.2011,Petroli et al.2012
24	Embra 674	E.grandis		Genomic			56	231			ü								Faria 2008,Neves.2009,Neves et al.2011
25	Embra 676	E.grandis		Genomic			56	267	ü		ü								Faria.2008, Lima.2009, Alves et al.2011, Neves et al.2011
26	Embra 681	E.grandis		Genomic			56	205			ü								Faria 2008, Neves 2009, Lima 2009, Neves et al.2011, Hudson et al.2012,Petroli et al.2012,
27	Embra 691	E.grandis		Genomic			56	201			ü								Neves 2009, Lima 2009,Neves et al.2011
28	Embra 695	E.grandis		Genomic			56	158			ü								Faria 2008, Neves et al.2011, Hudson et al.2012, Petroli et al.2012
29	Embra 696	E.grandis		Genomic			56	154	ü		ü								Faria 2008, Neves 2009, Alves et al.2011, Neves et al.2011, Hudson et al.2012, Petroli et al.2012
30	Embra 704	E.grandis		Genomic			56	188			ü								Neves et al.2011, Hudson et al.2012
31	Embra 705	E.grandis		Genomic			56	270			ü								Faria 2008, Neves 2009, Neves et al.2011, Petroli et al.2012
32	Embra 731	E.grandis		Genomic			56	254			ü								Neves 2009, Lima 2009, Neves et al.2011, Hudson et al.2012, Petroli et al.2012,
33	Embra 746	E.grandis	(TAT)8		Pure	Tri	57	172-202			ü								Faria 2008,Neves 2009,Neves et al.2011,Petroli et al.2012,Hudosn et al.2012
34	Embra 747	E.grandis									ü								Faria 2008, Neves 2009, Lima 2009, Neves et al.2011, Hudson et al.2012,Petroli et al.2012,
35	Embra 751	E.grandis		EST			56	185			ü								Neves 2009, Neves et al.2011,Petroli et al.2012,
36	Embra 835	E.grandis		EST			56	195			ü								Neves 2009,Neves et al.2011, Hudson et al.2012
37	Embra 836	E.grandis		EST			56	235			ü								Petroli et al.2012
38	Embra 839	E.grandis		EST			56	299			ü								Hudson et sl.2012
39	Embra 844	E.grandis		EST			56	225			ü								Faria 2008, Neves 2009, Lima 2009, Neves et al.2011, Hudson et al.2012,Petroli et al.2012,
40	Embra 898	E.grandis		EST			56	201			ü								Neves 2009, Neves et al.2011, Hudson et al.2012, Petroli et al.2012
41	Embra 917	E.grandis		EST			56	202			ü								Neves 2009, Neves et al.2011, Hudson et al.2012
42	Embra 922	E.grandis		EST			56	118			ü								Neves 2009, Neves et al.2011, Hudson et al.2012
43	Embra 923	E.grandis		EST			56	149			ü								Hudson et sl.2012, Petroli et al.2012
44	Embra 934	E.grandis		EST			56	202			ü								Neves 2009, Neves et al.2011, Petroli et al.2012
45	Embra 938	E.grandis		EST			56	224			ü								Neves 2009, Neves et al.2011, Petroli et al.2012, Hudson et al.2012
46	Embra 941	E.grandis		EST			56	235			ü								Shepherd et al.2006, Faria 2008, Neves 2009, Lima 2009, Neves et al.2011, Hudson et al.2012, Petroli et al.2012,
47	Embra 945	E.grandis		EST			56	104			ü								Faria 2008, Lima 2009, Neves 2009, Neves et al.2011, Hudson et al.2012,
48	Embra 950	E.grandis		EST			56	176	ü		ü								Alves et al.2011, Faria 2008, Neves 2009, Lima 2009, Neves et al.2011, Hudson et al.2012,Petroli et al.2012,
49	Embra 983	E.grandis		EST			56	228			ü								Neves 2009, Neves et al.2011, Petroli et al.2012
50	Embra 989	E.grandis									ü								Neves 2009, Neves et al.2011, Petroli et al.2012
51	Embra 997	E.grandis		EST			56	276			ü								Hudson et al.2012,Petroli et al.2012
52	Embra 1007	E.grandis		EST			56	283			ü								Neves 2009,Neves et al.2011
53	Embra 1039	E.grandis		EST			56	294			ü								Neves 2009,Neves et al.2011,Hudson et al.2012,Petroli et al.2012
54	Embra 1063	E.grandis		EST			56	212			ü								Hudson et al.2012
55	Embra 1071	E.grandis		EST			56	276			ü								Faria 2008,Neves et al.2011,Hudson et al.2012,Petroli et al.2012
56	Embra 1081	E.grandis		EST			56	194			ü								Neves 2009,Neves et al.2011,Hudson et al.2012
57	Embra 1122	E.grandis		EST			56	252			ü								Neves 2009,Neves et al.2011,Hudson et al.2012
58	Embra 1139	E.grandis		EST			56	204			ü								Neves et al.2011,Hudson et al.2012,Petroli et al.2012
59	Embra 1142	E.grandis		EST			56	331			ü								Neves 2009,Neves et al.2011,Hudson et al.2012,Petroli et al.2012
60	Embra 1144	E.grandis		EST			56	158			ü								Faria 2008,Neves 2009,Neves et al.2011,Hudson et al.2012
61	Embra 1244	E.grandis		EST			56	297			ü								Faria 2008, Neves 2009, Lima 2009, Neves et al.2011, Hudson et al.2012,Petroli et al.2012,
62	Embra 1319	E.grandis		EST			56	181			ü								Neves 2009,Neves et al.2011,Hudson et al.2012,Petroli et al.2012
63	Embra 1333	E.grandis		EST			56	332			ü								Neves 2009,Neves et al.2011,Hudson et al.2012,
64	Embra 1345	E.grandis		EST			56	155			ü								Neves 2009,Neves et al.2011,Petroli et al.2012
65	Embra 1362	E.grandis		EST			56	285			ü								Neves 2009,Neves et al.2011,Hudson et al.2012,Petroli et al.2012
66	Embra 1369	E.grandis		EST			56	254			ü								Neves 2009,Neves et al.2011,Hudson et al.2012,
67	Embra 1398	E.grandis		EST			56	205			ü								Faria 2008,Lima 2009
68	Embra 1427	E.grandis		EST			56	256			ü								Neves 2009,Neves et al.2011,Hudson et al.2012,Petroli et al.2012
69	Embra 1428	E.grandis		EST			56	183			ü								Faria 2008, Neves 2009, Lima 2009, Neves et al.2011, Hudson et al.2012,Petroli et al.2012,
70	Embra 1441	E.grandis		EST			56	256			ü								Neves 2009,Neves et al.2011
71	Embra 1470	E.grandis		EST			56	332			ü								Neves 2009,Neves et al.2011,Hudson et al.2012,Petroli et al.2012
72	Embra 1474	E.grandis		EST			56	225			ü								Neves 2009,Neves et al.2011,Hudson et al.2012,Petroli et al.2012
73	Embra 1492	E.grandis		EST			56	331			ü								Neves 2009,Neves et al.2011,Hudson et al.2012,Petroli et al.2012
74	Embra 1494	E.grandis		EST			56	204			ü								Neves 2009,Neves et al.2011,Hudson et al.2012,Petroli et al.2012
75	Embra 1499	E.grandis		EST			56	161			ü								Hudson 2012
76	Embra 1507	E.grandis		EST			56	118			ü								Faria 2008, Neves 2009, Lima 2009, Neves et al.2011, Petroli et al.2012,
77	Embra 1535	E.grandis		EST			56	269			ü								Neves 2009, Lima 2009, Neves et al.2011, Hudson et al.2012,Petroli et al.2012,
78	Embra 1538	E.grandis		EST			56	348			ü								Faria 2008
79	Embra 1578	E.grandis		EST			56	96			ü								Faria 2008, Neves 2009, Lima 2009, Neves et al.2011, Petroli et al.2012, Hudson et al.2012
80	Embra 1624	E.grandis		EST			56	185			ü								Neves 2009, Neves et al.2011, Petroli et al.2012, Hudson et al.2012
81	Embra 1627	E.grandis		EST			56	98			ü								Neves et al.2011,Petroli et al.2012
82	Embra 1639	E.grandis		EST			56	180	ü		ü								Faria 2008,Neves 2009,Neves et al.2011, Alves et al.2011,
83	Embra 1643	E.grandis		EST			56	337			ü								Faria 2008, Neves 2009, Neves et al.2011, Hudson et al.2012,Petroli et al.2012,
84	Embra 1656	E.grandis		EST			56	113	ü		ü								Alves et al.2011, Faria 2008, Neves 2009, Hudson et al.2012,Petroli et al.2012,
85	Embra 1661	E.grandis		EST			56	113			ü								Neves 2009,Neves et al.2011
86	Embra 1690	E.grandis		EST			56	201			ü								Neves 2009, Neves et al.2011, Petroli et al.2012, Hudson et al.2012
87	Embra 1722	E.grandis		EST			56	148			ü								Neves 2009,Neves et al.2011
88	Embra 1761	E.grandis		EST			56	190	ü		ü								Alves et al.2011, Faria 2008, Neves 2009, Lima 2009, Neves et al.2011, Petroli et al.2012, Hudson et al.2012
89	Embra 1770	E.grandis		EST			56	111			ü								Faria 2008, Neves 2009, Lima 2009, Neves et al.2011, Petroli et al.2012,
90	Embra 1793	E.grandis		EST			56	226			ü								Faria 2008, Neves 2009, Lima 2009, Neves et al.2011, Hudson et al.2012
91	Embra 1810	E.grandis		EST			56	107			ü								Neves et al.2011, Petroli et al.2012, Hudson et al.2012
92	Embra 1829	E.grandis		EST			56	176			ü								Neves 2009, Neves et al.2011, Petroli et al.2012, Hudson et al.2012
93	Embra 1845	E.grandis		EST			56	81			ü								Neves et al.2011, Petroli et al.2012, Hudson et al.2012
94	Embra 1851	E.grandis		EST			56	120			ü								Faria 2008
95	Embra 1870	E.grandis	(AAG)16	EST	Pure	Tri	57	181-188			ü								Neves 2009, Neves et al.2011, Petroli et al.2012, Hudson et al.2012
96	Embra 1920	E.grandis		EST			56	81			ü								Neves et al.2011,Hudson et al.2012
97	Embra 1944	E.grandis		EST			56	229			ü								Neves 2009, Neves et al.2011,Petroli et al.2012,
98	Embra 1966	E.grandis		EST			56	197			ü								Neves 2009, Neves et al.2011, Petroli et al.2012, Hudson et al.2012
99	Embra 2000	E.grandis		EST			56	238			ü								Faria 2008, Neves 2009, Neves et al.2011, Petroli et al.2012,
100	Embra 2011	E.grandis		EST			56	319			ü								Sansaloni 2008
101	Embra 2042	E.grandis		EST			56	234			ü								Neves 2009, Neves et al.2011,Hudson et al.2012,
102	Embra 2055	E.grandis		EST			56	147			ü								Faria 2008,Neves 2009, Neves et al.2011,Hudson et al.2012,Petroli et al.2012
103	Embra 2059	E.grandis		EST			56	138			ü								Sansaloni 2008
104	Embra 2086	E.grandis		EST							ü								Sansaloni 2008
105	Embra 2113	E.grandis		EST							ü								Sansaloni 2008
106	Embra 2134	E.grandis		EST							ü								Sansaloni 2008
107	Embra 2339	E.grandis		EST							ü								Sansaloni 2008
108	Embra 2427	E.grandis		EST							ü								Sansaloni 2008
109	Embra 2462	E.grandis		EST							ü								Sansaloni 2008
110	Embra 2549	E.grandis		EST							ü								Sansaloni 2008
111	Embra 2560	E.grandis		EST							ü								Sansaloni 2008
112	Embra 2587	E.grandis		EST							ü								Sansaloni 2008
113	Embra 2764	E.grandis		EST							ü								Sansaloni 2008
114	Embra 2965	E.grandis		EST							ü								Sansaloni 2008
115	Embra 3086	E.grandis		EST							ü								Sansaloni 2008
116	Embra 3185	E.grandis		EST							ü								Sansaloni 2008
117	Embra 3275	E.grandis		EST							ü								Sansaloni 2008
118	Embra 3297	E.grandis		EST							ü								Sansaloni 2008
119	Embra 3372	E.grandis		EST							ü								Sansaloni 2008
120	Embra 3513	E.grandis		EST							ü								Sansaloni 2008
121	Embra 3543	E.grandis		EST							ü								Sansaloni 2008
122	Embra 3595	E.grandis		EST							ü								Sansaloni 2008
123	Embra 3769	E.grandis		EST							ü								Sansaloni 2008
124	Embra 3894	E.grandis		EST							ü								Sansaloni 2008

## Sheet: SSR resources
S.No	SSR code	Species Name	No.of.SSRs Developed	Reference
1	En	E.nitens	8	Byrne et al.1996
2	EMBRA	E.grandis and E.urophylla	20	Brondani et al.,1998
3	FMRSA	E.grandis	5	Van der Nest et al.,2000
4	EMCRC	C.variegata	14	Jones et al.,2001
5	EMCRC	E.globulus	12	Steane et al.,2001
6	Es	E.sieberi	8	Glaubitz et al.,2001
7	EMBRA	E.grandis and E.urophylla	50	Brondani et al.,2002
8	Eg	E.globulus	26	Thamarus et al.2002
9	El	E.leucoxylon	13	Ottewell et al.,2005
10	EMCRC cp	E.globulus	35	Steane et al.,2005
11	EMBRA	E.grandis and E.urophylla	230	Brondani et al.,2006
12	EMCRC	C.citriodora subsp variegata	14	Shepherd et al.,2006
13	FMG EUC SSR	E.urophylla	3	Payn et al.,2008
14	EST - SSR	E.globulus		Yasodha et al.2008
15	EC	E.camaldulensis	14	da silva et al.,2009
16	SSR -CG	E.grandis	2	Creux et al.,2009
17	EPIL	E.pilularis	2	Sexton et al.,2010
18	EST - EMBRA	E.grandis	20	Faria et al.,2010
19	EST - EMBRA	E.grandis	21	Faria et al.,2010 B
20	EUCeSSR Candidate EST-SSR	E.gunnii	32	Zhou et al.2010
21	EST	E.globulus	37	Acuna et al.,2011
22	SSR -CG	E.globulus	8	Acuna et al.,2012
23	EUCeSSR	E.globulus,E.gunnii,E,grandis,E.tereticornis,E.grandis x E.nitens	198	He et al.2012
24	EGM	E.globulu,E.tereticornis,E.grandis,E.gunnii	11	Bradbury et al.,2013
25	KPEV	E.victrix	10	Nevill et al.,2013
26	EUCeSSR	E.grandis	240	Zhou et al.2014

## Sheet: All Repeats
S.No	Microsatellite	Source organism	Repeat motif	Souce of SSR	Nature of Repeat	Type of Repeat
1	Embra1	E. grandis and E. urophylla	(AG)33	Genomic	Pure	Di
2	Embra2	E. grandis and E. urophylla	(AG)15	Genomic	Pure	Di
3	Embra3	E. grandis and E. urophylla	(AG)19	Genomic	Pure	Di
4	Embra4	E. grandis and E. urophylla	(AG)23	Genomic	Pure	Di
5	Embra5	E. grandis and E. urophylla	(AG)22	Genomic	Pure	Di
6	Embra6	E. grandis and E. urophylla	(AG)19	Genomic	Pure	Di
7	Embra7	E. grandis and E. urophylla	(AG)15	Genomic	Pure	Di
8	Embra8	E. grandis and E. urophylla	(AG)21	Genomic	Pure	Di
9	Embra9	E. grandis and E. urophylla	(AGA)3(AG)28	Genomic	Compound
10	Embra10	E. grandis and E. urophylla	(CCT)3(AG)14	Genomic	Compound
11	Embra11	E. grandis and E. urophylla	(AG)4GG(AG)13	Genomic	Interrupted Pure
12	Embra12	E. grandis and E. urophylla	(AG)22	Genomic	Pure	Di
13	Embra13	E. grandis and E. urophylla	(AG)27	Genomic	Pure	Di
14	Embra14	E. grandis and E. urophylla	(AG)8AAC(AG)25	Genomic	Interrupted Pure
15	Embra15	E. grandis and E. urophylla	(AG)21	Genomic	Pure	Di
16	Embra16	E. grandis and E. urophylla	(AG)21	Genomic	Pure	Di
17	Embra17	E. grandis and E. urophylla	(AG)18	Genomic	Pure	Di
18	Embra18	E. grandis and E. urophylla	(AG)3GG(AG)19	Genomic	Interrupted Pure
19	Embra19	E. grandis and E. urophylla	(AG)23	Genomic	Pure	Di
20	Embra20	E. grandis and E. urophylla	(AG)19	Genomic	Pure	Di
1	Embra21	E. grandis and E. urophylla	(AC)16TT(AC)12	Genomic	Interrupted Pure
2	Embra22	E. grandis and E. urophylla	(AG)17(AC)14	Genomic	Compound
3	Embra23	E. grandis and E. urophylla	(AG)16	Genomic	Pure	Di
4	Embra24	E. grandis and E. urophylla	(GAA)5C(GA)6	Genomic	Interrupted Compound
5	Embra25	E. grandis and E. urophylla	(AG)27TAG..(AG)4	Genomic	Interrupted Pure
6	Embra26	E. grandis and E. urophylla	(AG)19	Genomic	Pure	Di
7	Embra27	E. grandis and E. urophylla	(AG)24	Genomic	Pure	Di
8	Embra28	E. grandis and E. urophylla	(AG)25	Genomic	Pure	Di
9	Embra29	E. grandis and E. urophylla	(AG)18AGA..(AG)18	Genomic	Interrupted Pure
10	Embra30	E. grandis and E. urophylla	(AG)22	Genomic	Pure	Di
11	Embra31	E. grandis and E. urophylla	(AG)6TTTCCC(AG)19	Genomic	Interrupted Pure
12	Embra32	E. grandis and E. urophylla	(AG)22	Genomic	Pure	Di
13	Embra33	E. grandis and E. urophylla	(AG)19	Genomic	Pure	Di
14	Embra34	E. grandis and E. urophylla	(AG)21	Genomic	Pure	Di
15	Embra35	E. grandis and E. urophylla	(AG)24(TCC)9	Genomic	Compound
16	Embra36	E. grandis and E. urophylla	(AG)29	Genomic	Pure	Di
17	Embra37	E. grandis and E. urophylla	(AG)16	Genomic	Pure	Di
18	Embra38	E. grandis and E. urophylla	(AG)11(TA)4	Genomic	Compound
19	Embra39	E. grandis and E. urophylla	(AG)9(CA)11	Genomic	Compound
20	Embra40	E. grandis and E. urophylla	(AG)19(CA)4	Genomic	Compound
21	Embra41	E. grandis and E. urophylla	(AG)13	Genomic	Pure	Di
22	Embra42	E. grandis and E. urophylla	(AG)15	Genomic	Pure	Di
23	Embra43	E. grandis and E. urophylla	(AG)14	Genomic	Pure	Di
24	Embra44	E. grandis and E. urophylla	(AG)16	Genomic	Pure	Di
25	Embra45	E. grandis and E. urophylla	(AG)18	Genomic	Pure	Di
26	Embra46	E. grandis and E. urophylla	(AG)20	Genomic	Pure	Di
27	Embra47	E. grandis and E. urophylla	(AG)24	Genomic	Pure	Di
28	Embra48	E. grandis and E. urophylla	(AG)26	Genomic	Pure	Di
29	Embra49	E. grandis and E. urophylla	(AG)20	Genomic	Pure	Di
30	Embra50	E. grandis and E. urophylla	(AG)10AA(AG)17(AGG)6	Genomic	Complex
31	Embra51	E. grandis and E. urophylla	(AG)20	Genomic	Pure	Di
32	Embra52	E. grandis and E. urophylla	(AG)2T(AG)26	Genomic	Interrupted Pure
33	Embra53	E. grandis and E. urophylla	(AG)17GT(AG)5	Genomic	Interrupted Pure
34	Embra54	E. grandis and E. urophylla	(AG)17	Genomic	Pure	Di
35	Embra55	E. grandis and E. urophylla	(AG)26	Genomic	Pure	Di
36	Embra56	E. grandis and E. urophylla	(AG)23(CA)8	Genomic	Compound
37	Embra57	E. grandis and E. urophylla	(AG)28	Genomic	Pure	Di
38	Embra58	E. grandis and E. urophylla	(AG)20	Genomic	Pure	Di
39	Embra59	E. grandis and E. urophylla	(GA)6GG(GA)3AA(GA)9	Genomic	Complex
40	Embra60	E. grandis and E. urophylla	(AG)23	Genomic	Pure	Di
41	Embra61	E. grandis and E. urophylla	(AG)22	Genomic	Pure	Di
42	Embra62	E. grandis and E. urophylla	(AG)18	Genomic	Pure	Di
43	Embra63	E. grandis and E. urophylla	(AG)21	Genomic	Pure	Di
44	Embra64	E. grandis and E. urophylla	(AG)21	Genomic	Pure	Di
45	Embra65	E. grandis and E. urophylla	(AG)18	Genomic	Pure	Di
46	Embra66	E. grandis and E. urophylla	(AG)18A(AG)4	Genomic	Interrupted Pure
47	Embra67	E. grandis and E. urophylla	(AG)17	Genomic	Pure	Di
48	Embra68	E. grandis and E. urophylla	(AG)20	Genomic	Pure	Di
49	Embra69	E. grandis and E. urophylla	(AG)5TT(AG)19	Genomic	Interrupted Pure
50	Embra70	E. grandis and E. urophylla	(CATA)9CAT(AC)17	Genomic	Interrupted Compound
1	Embra71	E. grandis and E. urophylla	(AG)39	Genomic	Pure	Di
2	Embra72	E. grandis and E. urophylla	(AG)n	Genomic	Pure	Di
3	Embra75	E. grandis and E. urophylla	(CT)37	Genomic	Pure	Di
4	Embra76	E. grandis and E. urophylla	(CT)15	Genomic	Pure	Di
5	Embra77	E. grandis and E. urophylla	(AG)n	Genomic	Pure	Di
6	Embra78	E. grandis and E. urophylla	(TC)24	Genomic	Pure	Di
7	Embra80	E. grandis and E. urophylla	(GA)15GC(GA)7	Genomic	Interrupted Pure
8	Embra81	E. grandis and E. urophylla	(CT)21	Genomic	Pure	Di
9	Embra82	E. grandis and E. urophylla	(GA)27	Genomic	Pure	Di
10	Embra83	E. grandis and E. urophylla	(CT)23	Genomic	Pure	Di
11	Embra84	E. grandis and E. urophylla	(CT)24	Genomic	Pure	Di
12	Embra85	E. grandis and E. urophylla	(CT)3CCCCTCCCC(CT)8C(CT)9	Genomic	Interrupted Pure
13	Embra86	E. grandis and E. urophylla	(GA)25	Genomic	Pure	Di
14	Embra87	E. grandis and E. urophylla	(CT)17AGA..(CT)18	Genomic	Interrupted Pure
15	Embra88	E. grandis and E. urophylla	(TC)21	Genomic	Pure	Di
16	Embra89	E. grandis and E. urophylla	(CT)17	Genomic	Pure	Di
17	Embra90	E. grandis and E. urophylla	(CT)24	Genomic	Pure	Di
18	Embra91	E. grandis and E. urophylla	(CT)20	Genomic	Pure	Di
19	Embra92	E. grandis and E. urophylla	(GA)24	Genomic	Pure	Di
20	Embra93	E. grandis and E. urophylla	(GA)20GG(GA)3GG(GA)7	Genomic	Interrupted Pure
21	Embra94	E. grandis and E. urophylla	(GA)21	Genomic	Pure	Di
22	Embra95	E. grandis and E. urophylla	(CT)19	Genomic	Pure	Di
23	Embra96	E. grandis and E. urophylla	(GA)20	Genomic	Pure	Di
24	Embra97	E. grandis and E. urophylla	(CT)21	Genomic	Pure	Di
25	Embra98	E. grandis and E. urophylla	(AG)8(G)6(AG)3AA..(GA)20	Genomic	Complex
26	Embra99	E. grandis and E. urophylla	(GA)24	Genomic	Pure	Di
27	Embra100	E. grandis and E. urophylla	(CT)26	Genomic	Pure	Di
28	Embra101	E. grandis and E. urophylla	(AG)12A(AG)8	Genomic	Interrupted Pure
29	Embra102	E. grandis and E. urophylla	(CT)29	Genomic	Pure	Di
30	Embra103	E. grandis and E. urophylla	(AG)23	Genomic	Pure	Di
31	Embra104	E. grandis and E. urophylla	(CT)11	Genomic	Pure	Di
32	Embra105	E. grandis and E. urophylla	(CT)21	Genomic	Pure	Di
33	Embra106	E. grandis and E. urophylla	(TC)24	Genomic	Pure	Di
34	Embra107	E. grandis and E. urophylla	(GA)n	Genomic	Pure	Di
35	Embra108	E. grandis and E. urophylla	(CT)17	Genomic	Pure	Di
36	Embra109	E. grandis and E. urophylla	(CT)21	Genomic	Pure	Di
37	Embra110	E. grandis and E. urophylla	(CT)28	Genomic	Pure	Di
38	Embra111	E. grandis and E. urophylla	(AG)15A(AG)16	Genomic	Interrupted Pure
39	Embra112	E. grandis and E. urophylla	(CT)20	Genomic	Pure	Di
40	Embra113	E. grandis and E. urophylla	(TC)22	Genomic	Pure	Di
41	Embra114	E. grandis and E. urophylla	(GA)26	Genomic	Pure	Di
42	Embra115	E. grandis and E. urophylla	(GA)13	Genomic	Pure	Di
43	Embra116	E. grandis and E. urophylla	(TC)21	Genomic	Pure	Di
44	Embra117	E. grandis and E. urophylla	(CT)26	Genomic	Pure	Di
45	Embra118	E. grandis and E. urophylla	(AG)24	Genomic	Pure	Di
46	Embra119	E. grandis and E. urophylla	(AC)4G(CA)2CTTTTCT(TC)2CA(TC)15	Genomic	Complex
47	Embra120	E. grandis and E. urophylla	(TC)17	Genomic	Pure	Di
48	Embra121	E. grandis and E. urophylla	(TC)26	Genomic	Pure	Di
49	Embra122	E. grandis and E. urophylla	(GA)26	Genomic	Pure	Di
50	Embra123	E. grandis and E. urophylla	(TC)21	Genomic	Pure	Di
51	Embra124	E. grandis and E. urophylla	(TC)34	Genomic	Pure	Di
52	Embra125	E. grandis and E. urophylla	(CT)29	Genomic	Pure	Di
53	Embra126	E. grandis and E. urophylla	(TCCTC)4TCC..(CT)18	Genomic	Interrupted Compound
54	Embra127	E. grandis and E. urophylla	(CT)16CGG..(TC)15	Genomic	Interrupted Compound
55	Embra128	E. grandis and E. urophylla	(TC)25	Genomic	Pure	Di
56	Embra129	E. grandis and E. urophylla	(TC)22	Genomic	Pure	Di
57	Embra130	E. grandis and E. urophylla	(AG)9AGG(AG)15	Genomic	Interrupted Pure
58	Embra131	E. grandis and E. urophylla	(TG)9GGTGTATA(TG)15	Genomic	Interrupted Pure
59	Embra132	E. grandis and E. urophylla	(TG)13	Genomic	Pure	Di
60	Embra133	E. grandis and E. urophylla	(TG)28	Genomic	Pure	Di
61	Embra134	E. grandis and E. urophylla	(AG)22	Genomic	Pure	Di
62	Embra135	E. grandis and E. urophylla	(AG)15AAT..(AG)10	Genomic	Interrupted Pure
63	Embra136	E. grandis and E. urophylla	(TC)26CC(TC)3	Genomic	Interrupted Pure
64	Embra137	E. grandis and E. urophylla	(AG)n	Genomic	Pure	Di
65	Embra138	E. grandis and E. urophylla	(AG)n	Genomic	Pure	Di
66	Embra139	E. grandis and E. urophylla	(GA)32	Genomic	Pure	Di
67	Embra140	E. grandis and E. urophylla	(CT)15	Genomic	Pure	Di
68	Embra141	E. grandis and E. urophylla	(CT)29	Genomic	Pure	Di
69	Embra142	E. grandis and E. urophylla	(CT)28	Genomic	Pure	Di
70	Embra143	E. grandis and E. urophylla	(GA)20	Genomic	Pure	Di
71	Embra144	E. grandis and E. urophylla	(AG)25	Genomic	Pure	Di
72	Embra145	E. grandis and E. urophylla	(CT)29	Genomic	Pure	Di
73	Embra146	E. grandis and E. urophylla	(GA)n	Genomic	Pure	Di
74	Embra147	E. grandis and E. urophylla	(AG)n	Genomic	Pure	Di
75	Embra148	E. grandis and E. urophylla	(TC)26	Genomic	Pure	Di
76	Embra149	E. grandis and E. urophylla	(AG)n	Genomic	Pure	Di
77	Embra150	E. grandis and E. urophylla	(AG)n	Genomic	Pure	Di
78	Embra151	E. grandis and E. urophylla	(AG)n	Genomic	Pure	Di
79	Embra152	E. grandis and E. urophylla	(AC)24	Genomic	Pure	Di
80	Embra153	E. grandis and E. urophylla	(CT)24	Genomic	Pure	Di
81	Embra154	E. grandis and E. urophylla	(CT)19	Genomic	Pure	Di
82	Embra155	E. grandis and E. urophylla	(TC)n	Genomic	Pure	Di
83	Embra156	E. grandis and E. urophylla	(GA)25	Genomic	Pure	Di
84	Embra157	E. grandis and E. urophylla	(GT)16	Genomic	Pure	Di
85	Embra158	E. grandis and E. urophylla	(CT)26	Genomic	Pure	Di
86	Embra159	E. grandis and E. urophylla	(TC)25	Genomic	Pure	Di
87	Embra160	E. grandis and E. urophylla	(GA)12	Genomic	Pure	Di
88	Embra161	E. grandis and E. urophylla	(TC)3T(TC)20	Genomic	Interrupted Pure
89	Embra162	E. grandis and E. urophylla	(GA)22	Genomic	Pure	Di
90	Embra163	E. grandis and E. urophylla	(AC)16	Genomic	Pure	Di
91	Embra164	E. grandis and E. urophylla	(CT)18	Genomic	Pure	Di
92	Embra165	E. grandis and E. urophylla	(CT)2C(CT)23	Genomic	Interrupted Pure
93	Embra166	E. grandis and E. urophylla	(GA)19	Genomic	Pure	Di
94	Embra167	E. grandis and E. urophylla	(TC)19	Genomic	Pure	Di
95	Embra168	E. grandis and E. urophylla	(GA)12	Genomic	Pure	Di
96	Embra169	E. grandis and E. urophylla	(CT)17	Genomic	Pure	Di
97	Embra170	E. grandis and E. urophylla	(GA)20	Genomic	Pure	Di
98	Embra171	E. grandis and E. urophylla	(GA)4AA(GA)19	Genomic	Interrupted Pure
99	Embra172	E. grandis and E. urophylla	(GA)19	Genomic	Pure	Di
100	Embra173	E. grandis and E. urophylla	(GA)20	Genomic	Pure	Di
101	Embra174	E. grandis and E. urophylla	(GA)6AA(GA)18	Genomic	Interrupted Pure
102	Embra175	E. grandis and E. urophylla	(CT)16	Genomic	Pure	Di
103	Embra176	E. grandis and E. urophylla	(GA)19	Genomic	Pure	Di
104	Embra177	E. grandis and E. urophylla	(CT)7CC(CT)7	Genomic	Interrupted Pure
105	Embra178	E. grandis and E. urophylla	(A)19	Genomic	Pure	Mono
106	Embra179	E. grandis and E. urophylla	(GA)9	Genomic	Pure	Di
107	Embra180	E. grandis and E. urophylla	(GA)16	Genomic	Pure	Di
108	Embra181	E. grandis and E. urophylla	(GT)12	Genomic	Pure	Di
109	Embra182	E. grandis and E. urophylla	(GA)22	Genomic	Pure	Di
110	Embra183	E. grandis and E. urophylla	(GA)18	Genomic	Pure	Di
111	Embra184	E. grandis and E. urophylla	(CT)n	Genomic	Pure	Di
112	Embra185	E. grandis and E. urophylla	(GA)18	Genomic	Pure	Di
113	Embra186	E. grandis and E. urophylla	(GA)27	Genomic	Pure	Di
114	Embra187	E. grandis and E. urophylla	(GA)9CAGG(GA)20	Genomic	Interrupted Pure
115	Embra188	E. grandis and E. urophylla	(CT)25	Genomic	Pure	Di
116	Embra189	E. grandis and E. urophylla	(CT)17A(CA)14	Genomic	Compound
117	Embra190	E. grandis and E. urophylla	(TC)20	Genomic	Pure	Di
118	Embra191	E. grandis and E. urophylla	(CT)23(CATA)5	Genomic	Compound
119	Embra192	E. grandis and E. urophylla	(CT)22CCT(TC)5	Genomic	Interrupted Compound
120	Embra193	E. grandis and E. urophylla	(TC)15	Genomic	Pure	Di
121	Embra194	E. grandis and E. urophylla	(CT)17	Genomic	Pure	Di
122	Embra195	E. grandis and E. urophylla	(GA)24	Genomic	Pure	Di
123	Embra196	E. grandis and E. urophylla	(GA)46	Genomic	Pure	Di
124	Embra197	E. grandis and E. urophylla	(TC)21	Genomic	Pure	Di
125	Embra198	E. grandis and E. urophylla	(GA)40	Genomic	Pure	Di
126	Embra199	E. grandis and E. urophylla	(GA)17	Genomic	Pure	Di
127	Embra200	E. grandis and E. urophylla	(GA)43	Genomic	Pure	Di
128	Embra201	E. grandis and E. urophylla	(CT)17	Genomic	Pure	Di
129	Embra202	E. grandis and E. urophylla	(CT)22	Genomic	Pure	Di
130	Embra203	E. grandis and E. urophylla	(TC)21	Genomic	Pure	Di
131	Embra204	E. grandis and E. urophylla	(TC)25	Genomic	Pure	Di
132	Embra205	E. grandis and E. urophylla	(GA)21	Genomic	Pure	Di
133	Embra206	E. grandis and E. urophylla	(GA)8AA(GA)11	Genomic	Interrupted Pure
134	Embra207	E. grandis and E. urophylla	(CT)12	Genomic	Pure	Di
135	Embra208	E. grandis and E. urophylla	(CT)28	Genomic	Pure	Di
136	Embra209	E. grandis and E. urophylla	(TC)22	Genomic	Pure	Di
137	Embra210	E. grandis and E. urophylla	(TC)25	Genomic	Pure	Di
138	Embra211	E. grandis and E. urophylla	(TC)18	Genomic	Pure	Di
139	Embra212	E. grandis and E. urophylla	(GA)35	Genomic	Pure	Di
140	Embra213	E. grandis and E. urophylla	(CT)17	Genomic	Pure	Di
141	Embra214	E. grandis and E. urophylla	(TC)22	Genomic	Pure	Di
142	Embra215	E. grandis and E. urophylla	(GA)35	Genomic	Pure	Di
143	Embra216	E. grandis and E. urophylla	(CT)12	Genomic	Pure	Di
144	Embra217	E. grandis and E. urophylla	(TC)25	Genomic	Pure	Di
145	Embra218	E. grandis and E. urophylla	(TC)17	Genomic	Pure	Di
146	Embra219	E. grandis and E. urophylla	(GA)17	Genomic	Pure	Di
147	Embra220	E. grandis and E. urophylla	(GA)28	Genomic	Pure
148	Embra221	E. grandis and E. urophylla	(TC)15(TG)6	Genomic	Compound
149	Embra222	E. grandis and E. urophylla	(CT)6GT(CT)14	Genomic	Interrupted Compound
150	Embra223	E. grandis and E. urophylla	(GA)16GG(GA)4	Genomic	Interrupted Compound
151	Embra224	E. grandis and E. urophylla	(GA)20	Genomic	Pure	Di
152	Embra225	E. grandis and E. urophylla	(GA)5GT(GA)8	Genomic	Interrupted Pure
153	Embra226	E. grandis and E. urophylla	(GA)13	Genomic	Pure	Di
154	Embra227	E. grandis and E. urophylla	(GA)13	Genomic	Pure	Di
155	Embra228	E. grandis and E. urophylla	(GA)48	Genomic	Pure	Di
156	Embra229	E. grandis and E. urophylla	(GA)20	Genomic	Pure	Di
157	Embra230	E. grandis and E. urophylla	(GA)30	Genomic	Pure	Di
158	Embra231	E. grandis and E. urophylla	(CT)21	Genomic	Pure	Di
159	Embra232	E. grandis and E. urophylla	(AG)12	Genomic	Pure	Di
160	Embra233	E. grandis and E. urophylla	(AG)14	Genomic	Pure	Di
161	Embra234	E. grandis and E. urophylla	(GA)12	Genomic	Pure	Di
162	Embra235	E. grandis and E. urophylla	(AG)7	Genomic	Pure	Di
163	Embra236	E. grandis and E. urophylla	(GA)28	Genomic	Pure	Di
164	Embra237	E. grandis and E. urophylla	(GA)25	Genomic	Pure	Di
165	Embra238	E. grandis and E. urophylla	(GA)35	Genomic	Pure	Di
166	Embra239	E. grandis and E. urophylla	(GA)24GG(GA)8	Genomic	interrrupted Pure
167	Embra240	E. grandis and E. urophylla	(TC)21	Genomic	Pure	Di
168	Embra241	E. grandis and E. urophylla	(CT)19	Genomic	Pure	Di
169	Embra242	E. grandis and E. urophylla	(TC)4CC(TC)3TT(TC)6CC(TC)9TTC..(CA)18AA(CA)3	Genomic	Complex
170	Embra250	E. grandis and E. urophylla	(GA)30	Genomic	Pure	Di
171	Embra253	E. grandis and E. urophylla	(GA)n	Genomic	Pure	Di
172	Embra257	E. grandis and E. urophylla	(CT)28	Genomic	Pure	Di
173	Embra258	E. grandis and E. urophylla	(AG)15	Genomic	Pure	Di
174	Embra263	E. grandis and E. urophylla	(GA)n	Genomic	Pure	Di
175	Embra269	E. grandis and E. urophylla	(TC)15(AC)16	Genomic	Compound
176	Embra277	E. grandis and E. urophylla	(TC)23	Genomic	Pure	Di
177	Embra278	E. grandis and E. urophylla	(AG)18	Genomic	Pure	Di
178	Embra279	E. grandis and E. urophylla	(TC)22	Genomic	Pure	Di
179	Embra280	E. grandis and E. urophylla	(TC)17	Genomic	Pure	Di
180	Embra286	E. grandis and E. urophylla	(GA)16	Genomic	Pure	Di
181	Embra287	E. grandis and E. urophylla	(CA)16	Genomic	Pure	Di
182	Embra288	E. grandis and E. urophylla	(GA)22	Genomic	Pure	Di
183	Embra290	E. grandis and E. urophylla	(GA)15	Genomic	Pure	Di
184	Embra291	E. grandis and E. urophylla	(GA)24	Genomic	Pure	Di
185	Embra292	E. grandis and E. urophylla	(GA)20	Genomic	Pure	Di
186	Embra296	E. grandis and E. urophylla	(CT)23	Genomic	Pure	Di
187	Embra298	E. grandis and E. urophylla	(CT)21	Genomic	Pure	Di
188	Embra301	E. grandis and E. urophylla	(GA)27	Genomic	Pure	Di
189	Embra302	E. grandis and E. urophylla	(CT)10AGCAT(CT)13	Genomic	Interrupted Pure
190	Embra303	E. grandis and E. urophylla	(CT)20	Genomic	Pure	Di
191	Embra304	E. grandis and E. urophylla	(GA)35(GGA)4	Genomic	Compound
192	Embra313	E. grandis and E. urophylla	(GA)26	Genomic	Pure	Di
193	Embra318	E. grandis and E. urophylla	(GA)28	Genomic	Pure	Di
194	Embra321	E. grandis and E. urophylla	(TC)20	Genomic	Pure	Di
195	Embra324	E. grandis and E. urophylla	(TC)20	Genomic	Pure	Di
196	Embra326	E. grandis and E. urophylla	(GA)21	Genomic	Pure	Di
197	Embra332	E. grandis and E. urophylla	(GA)11	Genomic	Pure	Di
198	Embra333	E. grandis and E. urophylla	(TC)7AG(TC)5	Genomic	Interrupted Pure
199	Embra337	E. grandis and E. urophylla	(TC)20	Genomic	Pure	Di
200	Embra340	E. grandis and E. urophylla	(GA)35	Genomic	Pure	Di
201	Embra341	E. grandis and E. urophylla	(TC)22	Genomic	Pure	Di
202	Embra345	E. grandis and E. urophylla	(TC)18	Genomic	Pure	Di
203	Embra350	E. grandis and E. urophylla	(TC)20	Genomic	Pure	Di
204	Embra351	E. grandis and E. urophylla	(GA)26	Genomic	Pure	Di
205	Embra352	E. grandis and E. urophylla	(GA)24	Genomic	Pure	Di
206	Embra356	E. grandis and E. urophylla	(CT)35	Genomic	Pure	Di
207	Embra358	E. grandis and E. urophylla	(CT)31	Genomic	Pure	Di
208	Embra359	E. grandis and E. urophylla	(CT)19	Genomic	Pure	Di
209	Embra360	E. grandis and E. urophylla	(GA)13	Genomic	Pure	Di
210	Embra361	E. grandis and E. urophylla	(AG)14	Genomic	Pure	Di
211	Embra362	E. grandis and E. urophylla	(TC)3TT(TC)18(AC)13	Genomic	Interrupted Compound
212	Embra363	E. grandis and E. urophylla	(AG)29	Genomic	Pure	Di
213	Embra364	E. grandis and E. urophylla	(TC)40	Genomic	Pure	Di
214	Embra366	E. grandis and E. urophylla	(CT)33	Genomic	Pure	Di
215	Embra368	E. grandis and E. urophylla	(AG)19	Genomic	Pure	Di
216	Embra369	E. grandis and E. urophylla	(CT)6TT(CT)9TT(CT)10TT(CT)8	Genomic	Interrupted Pure
217	Embra370	E. grandis and E. urophylla	(AG)19	Genomic	Pure	Di
218	Embra372	E. grandis and E. urophylla	(AG)18	Genomic	Pure	Di
219	Embra374	E. grandis and E. urophylla	(GA)29	Genomic	Pure	Di
220	Embra375	E. grandis and E. urophylla	(AG)18	Genomic	Pure	Di
221	Embra377	E. grandis and E. urophylla	(TC)24	Genomic	Pure	Di
222	Embra378	E. grandis and E. urophylla	(TC)24	Genomic	Pure	Di
223	Embra379	E. grandis and E. urophylla	(AG)17	Genomic	Pure	Di
224	Embra382	E. grandis and E. urophylla	(CT)17	Genomic	Pure	Di
225	Embra385	E. grandis and E. urophylla	(CT)31	Genomic	Pure	Di
226	Embra386	E. grandis and E. urophylla	(TC)24AAA..(TC)24	Genomic	Interrupted Pure
227	Embra389	E. grandis and E. urophylla	(GA)n	Genomic	Pure	Di
228	Embra392	E. grandis and E. urophylla	(CT)19CGA..(CT)5	Genomic	Interrupted Pure
229	Embra394	E. grandis and E. urophylla	(TC)24	Genomic	Pure	Di
230	Embra395	E. grandis and E. urophylla	(CT)22	Genomic	Pure	Di
1	El01	E. leucoxyon	(GT)10	Genomic	Pure	Di
2	El05	E. leucoxyon	(TA)7(CA)8(TA)2	Genomic	Complex
3	El06	E. leucoxyon	(AC)12	Genomic	Pure	Di
4	El07	E. leucoxyon	(GT)13	Genomic	Pure	Di
5	El13	E. leucoxyon	(TC)17(AC)10	Genomic	Compound
6	El14	E. leucoxyon	(GT)13(AG)15	Genomic	Compound
7	El16	E. leucoxyon	(AT)6(GT)20	Genomic	Compound
8	El17	E. leucoxyon	(GT)18(GA)9	Genomic	Compound
9	El18	E. leucoxyon	(TC)10(AC)8(CA)2	Genomic	Complex
10	El23	E. leucoxyon	(GCT)7	Genomic	Pure	Tri
11	El27	E. leucoxyon	(TGG)3(AGC)12	Genomic	Compound
12	El28	E. leucoxyon	(CAG)8	Genomic	Pure	Tri
13	El29	E. leucoxyon	(GA)14	Genomic	Pure	Di
1	Es 054	E. sieberi	(CA)13	Genomic	Pure	Di
2	Es 076	E. sieberi	(TC)19(AC)4 AT (AC)15	Genomic	Complex
3	Es 115	E. sieberi	(ACAT)8(AC)19 (AT)6	Genomic	Complex
4	Es 140	E. sieberi	(GT)20 (GA)10	Genomic	Compound
5	Es 157	E. sieberi	(CT)16	Genomic	Pure	Di
6	Es 211	E. sieberi	(GA)17	Genomic	Pure	Di
7	Es 255	E. sieberi	(GT)12	Genomic	Pure	Di
8	Es 266	E. sieberi	(CT)18	Genomic	Pure	Di
1	Eg8	E. globulus	(CTT)19	Genomic	Pure	Tri
2	Eg15	E. globulus	AT2(ATC)7	Genomic	Compound
3	Eg16	E. globulus	GA2(TGA)7	Genomic	Compound
4	Eg23	E. globulus	(GAA)9	Genomic	Pure	Tri
5	Eg24	E. globulus	(CT)10	Genomic	Pure	Di
6	Eg30	E. globulus	(CTT)20	Genomic	Pure	Tri
7	Eg61	E. globulus	(GAA)9(GAT)9 (1 T to A)	Genomic	Complex
8	Eg62	E. globulus	2 x (TGA)7	Genomic	Complex
9	Eg65	E. globulus	(ATG)12	Genomic	Pure	Tri
10	Eg67	E. globulus	(GA)5(AG)7(AAG)8(GA)9	Genomic	Complex
11	Eg76	E. globulus	(CTT)17	Genomic	Pure	Tri
12	Eg84	E. globulus	(CT)7(CTT)7	Genomic	Compound
13	Eg86	E. globulus	(CTT)29	Genomic	Pure	Tri
14	Eg89	E. globulus	(CTT)9	Genomic	Pure	Tri
15	Eg91	E. globulus	(GAA)6	Genomic	Pure	Tri
16	Eg94	E. globulus	(GAA)7	Genomic	Pure	Tri
17	Eg96	E. globulus	(GAG)8 & (GAA)5	Genomic	Pure	Tri
18	Eg98	E. globulus	(CTT)9	Genomic	Pure	Tri
19	Eg99	E. globulus	(CTT)11	Genomic	Pure	Tri
20	Eg111	E. globulus	(CTT)14	Genomic	Pure	Tri
21	Eg115	E. globulus	(CTT)8	Genomic	Pure	Tri
22	Eg117	E. globulus	(CTT)13	Genomic	Pure	Tri
23	Eg126	E. globulus	(GAA)8	Genomic	Pure	Tri
24	Eg128	E. globulus	(GAA)19	Genomic	Pure	Tri
25	Eg131	E. globulus	(CTT)10	Genomic	Pure	Tri
26	Eg134	E. globulus	(TC)10 &(CTT)10	Genomic	Pure	Di
1	En6	E. nitens	(GA)15	Genomic	Pure	Di
2	En10	E. nitens	(GA)10	Genomic	Pure	Di
3	En11	E. nitens	(GA)19A26	Genomic	Compound	Di
4	En12	E. nitens	(GA)15	Genomic	Pure	Di
5	En13	E. nitens	(GA)17	Genomic	Pure	Di
6	En14	E. nitens	(GA)18	Genomic	Pure	Di
7	En15	E. nitens	(GA)19	Genomic	Pure	Di
8	En16	E. nitens	(CAGA)3 (GA)35	Genomic	Compound	Di
1	EMCRC 1A	E. globulus	(CA)16	Genomic	Pure	Di
2	EMCRC1B	E. globulus	(CA)16	Genomic	Pure	Di
3	EMCRC2	E. globulus	(CT)9--(CA)10	Genomic	Interrupted Pure
4	EMCRC3	E. globulus	(CA)10	Genomic	Pure	Di
5	EMCRC4	E. globulus	(AC)17	Genomic	Pure	Di
6	EMCRC5	E. globulus	(CT)19(CA)13	Genomic	Interrupted Compound
7	EMCRC6	E. globulus	(CT)11(CA)23	Genomic	Interrupted Compound
8	EMCRC7	E. globulus	(TG)15(AG)8	Genomic	Interrupted Compound
9	EMCRC8	E. globulus	(CT)13(CA)24	Genomic	Interrupted Compound
10	EMCRC9	E. globulus	(TG)14	Genomic	Pure	Di
11	EMCRC10	E. globulus	(GT)19(GA)9	Genomic	Compound
12	EMCRC11	E. globulus	(TC)10(AC)10	Genomic	Compound
13	EMCRC12	E. globulus	(CT)8(CA)14	Genomic	Compound
1	EMCRC25	C. variegata	(GA)24	Genomic	Pure	Di
2	EMCRC26	C. variegata	(GA)6GG(GA)16	Genomic	Interrupted Pure
3	EMCRC27	C. variegata	(TGC)10	Genomic	Pure	Tri
4	EMCRC28	C. variegata	(CT)22	Genomic	Pure	Di
5	EMCRC31	C. variegata	(CT)25	Genomic	Pure	Di
6	EMCRC32	C. variegata	(GA)15	Genomic	Pure	Di
7	EMCRC33	C. variegata	(GA)16	Genomic	Pure	Di
8	EMCRC34	C. variegata	(AG)10GG(AG)4	Genomic	Interrupted Pure
9	EMCRC35	C. variegata	(GA)25	Genomic	Pure	Di
10	EMCRC36	C. variegata	(AG)15	Genomic	Pure	Di
11	EMCRC37	C. variegata	(AG)19. (AG)5. (GA)5	Genomic	Compound
12	EMCRC38	C. variegata	(AG)12. (AG)16	Genomic	Compound
13	EMCRC39	C. variegata	(GA)15	Genomic	Pure	Di
14	EMCRC40	C. variegata	(CT)10	Genomic	Pure	Di
1	EMCRC 41	Corymbia citriodora subsp variegata	(GA)24	Genomic	Pure	Di
2	EMCRC 44	Corymbia citriodora subsp variegata	(GA)24	Genomic	Pure	Di
3	EMCRC 45	Corymbia citriodora subsp variegata	(GA)18	Genomic	Pure	Di
4	EMCRC 46	Corymbia citriodora subsp variegata	(GA)13	Genomic	Pure	Di
5	EMCRC 47	Corymbia citriodora subsp variegata	(AG)22	Genomic	Pure	Di
6	EMCRC 48	Corymbia citriodora subsp variegata	(AG)7AT(AG)24	Genomic	Interrupted Pure
7	EMCRC 49	Corymbia citriodora subsp variegata	(GA)11(A)7(GA)2	Genomic	Complex
8	EMCRC 51	Corymbia citriodora subsp variegata	(GA)15	Genomic	Pure	Di
9	EMCRC 52	Corymbia citriodora subsp variegata	(GA)18	Genomic	Pure	Di
10	EMCRC 53	Corymbia citriodora subsp variegata	(GA)25	Genomic	Pure	Di
11	EMCRC 54	Corymbia citriodora subsp variegata	(GA)19	Genomic	Pure	Di
12	EMCRC 55	Corymbia citriodora subsp variegata	(GA)21	Genomic	Pure	Di
13	EMCRC 56	Corymbia citriodora subsp variegata	(GA)26	Genomic	Pure	Di
14	EMCRC 93	Corymbia citriodora subsp variegata	(GA)16	Genomic	Pure	Di
1	EMCRC58cp	E.globulus	(T)5(A)6.(T)9	cpSSR	Complex
2	EMCRC59cp	E.globulus	(A)14.(A)8.(T)10.(A)6	cpSSR	Complex
3	EMCRC60cp	E.globulus	(T)6.(T)10CA(T)5.(A)9	cpSSR	Complex
4	EMCRC61cp	E.globulus	(T)11(A)7.(T)6.(CT)3	cpSSR	Complex
5	EMCRC62cp	E.globulus	(A)10C(A)5.(A)10	cpSSR	Complex
6	EMCRC63cp	E.globulus	(A)10T(A)6	cpSSR	Complex
7	EMCRC64cp	E.globulus	(T)8.(A)7G(A)10	cpSSR	Complex
8	EMCRC65cp	E.globulus	(T)9.(AG)3.(A)6G(A)10	cpSSR	Complex
9	EMCRC66cp	E.globulus	(T)6.(A)11	cpSSR	Complex
10	EMCRC67cp	E.globulus	(A)7.(A)10	cpSSR	Complex
11	EMCRC68cp	E.globulus	(T)6.(T)7.(T)12.(AT)3.(T)5.(T)10	cpSSR	Complex
12	EMCRC69cp	E.globulus	(C)7.(T)11C(A)11	cpSSR	Complex
13	EMCRC70cp	E.globulus	(A)8.(T)10	cpSSR	Complex
14	EMCRC71cp	E.globulus	(AG)3.(T)7C(T)7	cpSSR	Complex
15	EMCRC72cp	E.globulus	(A)16G(A)5	cpSSR	Complex
16	EMCRC73cp	E.globulus	(T)10.(T)9.(A)5	cpSSR	Complex
17	EMCRC74cp	E.globulus	(AT)3C(AT)7	cpSSR	Complex
18	EMCRC75cp	E.globulus	(A)5.(A)15	cpSSR	Complex
19	EMCRC76cp	E.globulus	(A)11.(A)10	cpSSR	Complex
20	EMCRC77cp	E.globulus	(T)11.(T)7	cpSSR	Complex
21	EMCRC78cp	E.globulus	(A)11.(A)11.(AT)3	cpSSR	Complex
22	EMCRC79cp	E.globulus	(C)5TC(T)10AG(A)7	cpSSR	Complex
23	EMCRC80cp	E.globulus	(T)15	cpSSR	Pure	Mono
24	EMCRC81cp	E.globulus	(T)7.(A)5.(A)5G(T)9.(T)10	cpSSR	Complex
25	EMCRC82cp	E.globulus	(T)6.(T)5.(CT)3(T)7.(T)6.(T)7	cpSSR	Complex
26	EMCRC83cp	E.globulus	(T)5.(AT)4.(A)5.(A)10	cpSSR	Complex
27	EMCRC84cp	E.globulus	(T)6C(T)5.(A)5.(T)10	cpSSR	Complex
28	EMCRC85cp	E.globulus	(T)10GG(A)10.(A)6.(A)9	cpSSR	Complex
29	EMCRC86cp	E.globulus	(T)9(A)20.(T)8	cpSSR	Complex
30	EMCRC87cp	E.globulus	(A)6C(A)5.(T)7	cpSSR	Complex
31	EMCRC88cp	E.globulus	(CT)3A11	cpSSR	Complex
32	EMCRC89cp	E.globulus	(T)5.(T)5.(T)5.(T)5.(T)5.(A)5	cpSSR	Complex
33	EMCRC90cp	E.globulus	(AT)5	cpSSR	Pure	Di
34	EMCRC91cp	E.globulus	(T)10G(A)4T(A)8	cpSSR	Complex
35	EMCRC92cp	E.globulus	(T)4C(T)10.(T)4C (T)4G(T)5	cpSSR	Complex
1	FMRSA 1	E. grandis	(GAGCAC)3 & (GA)14	Genomic
2	FMRSA 2	E. grandis	(TC)6 & (TCCGCT)2	Genomic
3	FMRSA 3	E. grandis	(CACCATCAT)3 & (CAG)7	Genomic
4	FMRSA 4	E. grandis	(GAG)4 & (GAA)n	Genomic
5	FMRSA 5	E. grandis	(A)n & (T)n	Genomic
1	FMG-EUCSSR1	E.urophylla	(CT)10	Genomic	Pure	Di
2	FMG-EUCSSR3	E.urophylla	(CCT)6	Genomic	Pure	Tri
3	FMG-EUCSSR5	E.urophylla	(GA)19	Genomic	Pure	Di
1	ECc1	E.camaldulensis	(TC)18	Genomic	Pure	Di
2	ECc2	E.camaldulensis	(GA)9TATA(GA)6	Genomic	Interruppted Pure
3	ECc3.1	E.camaldulensis	(TC)21	Genomic	Pure	Di
4	ECc4	E.camaldulensis	(CT)20	Genomic	Pure	Di
5	ECs11	E.camaldulensis	(CT)13CA(TG)16	Genomic	Interruppted Pure
6	ECc27.2	E.camaldulensis	(TA)3…(CT)4	Genomic	Complex
7	ECc31.2	E.camaldulensis	(GA)15	Genomic	Pure	Di
8	ECc33	E.camaldulensis	(CT)20	Genomic	Pure	Di
9	ECc38.1	E.camaldulensis	(CT)9G(CT)9	Genomic	Interruppted Pure
10	ECc44	E.camaldulensis	(GA)17	Genomic	Pure	Di
11	ECc46.6	E.camaldulensis	(AAAAT)3	Genomic	Pure	Penta
12	ECc64	E.camaldulensis	(AC)7	Genomic	Pure	Di
13	ECs89	E.camaldulensis	(CA)18	Genomic	Pure	Di
14	ECs91	E.camaldulensis	(TC)21	Genomic	Pure	Di
1	Embra813	E.grandis	(CTCC)15	EST	Pure	Tetra
2	Embra850	E.grandis	(CGCCCC)23	EST	Pure	Hexa
3	Embra915	E.grandis	(CCCT)21	EST	Pure	Tetra
4	Embra925	E.grandis	(TCCT)14	EST	Pure	Tetra
5	Embra943	E.grandis	(CGCAAC)29	EST	Pure	Hexa
6	Embra954	E.grandis	(CTGC)17	EST	Pure	Tetra
7	Embra1008	E.grandis	(ATCG)16	EST	Pure	Tetra
8	Embra1040	E.grandis	(CTCCT)18	EST	Pure	Penta
9	Embra1307	E.grandis	(GCTCCC)18	EST	Pure	Hexa
10	Embra1364	E.grandis	(CTCC)15	EST	Pure	Tetra
11	Embra1374	E.grandis	(CGCCGT)26	EST	Pure	Penta
12	Embra1456	E.grandis	(CCGCCT)19	EST	Pure	Penta
13	Embra1463	E.grandis	(GCTCG)21	EST	Pure	Penta
14	Embra1616	E.grandis	(TCTCCA)24	EST	Pure	Hexa
15	Embra1757	E.grandis	(TCGA)18	EST	Pure	Tetra
16	Embra1811	E.grandis	(CTCCTG)26	EST	Pure	Penta
17	Embra1812	E.grandis	(CTGA)13	EST	Pure	Tetra
18	Embra1851	E.grandis	(ACGG)29	EST	Pure	Tetra
19	Embra1945	E.grandis	(GTGGT)23	EST	Pure	Penta
20	Embra1977	E.grandis	(GCGA)25	EST	Pure	Tetra
21	Embra2014	E.grandis	(AGGA)20	EST	Pure	Tetra
1	Embra928	E.grandis	(AG)18	EST	Pure	Di
2	Embra949	E.grandis	(CT)32	EST	Pure	Di
3	Embra979	E.grandis	(CT)34	EST	Pure	Di
4	Embra1284	E.grandis	(TC)22	EST	Pure	Di
5	Embra1445	E.grandis	(AG)13	EST	Pure	Di
6	Embra1468	E.grandis	(TC)24	EST	Pure	Di
7	Embra1868	E.grandis	(TC)36	EST	Pure	Di
8	Embra1924	E.grandis	(TC)19	EST	Pure	Di
9	Embra1928	E.grandis	(AG)18	EST	Pure	Di
10	Embra1990	E.grandis	(AG)18	EST	Pure	Di
11	Embra878	E.grandis	(CGG)24	EST	Pure	Tri
12	Embra904	E.grandis	(GAA)27	EST	Pure	Tri
13	Embra914	E.grandis	(GCT)31	EST	Pure	Tri
14	Embra975	E.grandis	(GGA)14	EST	Pure	Tri
15	Embra1135	E.grandis	(GGA)13	EST	Pure	Tri
16	Embra1332	E.grandis	(GAA)23	EST	Pure	Tri
17	Embra1363	E.grandis	(GCC)15	EST	Pure	Tri
18	Embra1382	E.grandis	(TGC)12	EST	Pure	Tri
19	Embra1451	E.grandis	(TCC)17	EST	Pure	Tri
20	Embra2002	E.grandis	(CCA)26	EST	Pure	Tri
1	CesA3-MS2	E.grandis	(CCT)6	SSR-CG	Pure	Tri
2	CesA1-MS1	E.grandis	(CT)10	SSR-CG	Pure	Di
1	CCR	E.globulus	(CT)15	SSR-CG	Pure	Di
2	CesA3_a	E.globulus	(GA)10	SSR-CG	Pure	Di
3	CesA3_b	E.globulus	(CT)11	SSR-CG	Pure	Di
4	LIM1	E.globulus	(CT)22	SSR-CG	Pure	Di
5	HMT	E.globulus	(CT)17	SSR-CG	Pure	Tri
6	SK	E.globulus	(CT)6	SSR-CG	Pure	Tri
7	XTH2	E.globulus	(CGAAA)3	SSR-CG	Pure	Penta
8	GST	E.globulus	(TATG)9	SSR-CG	Pure	Tetra
1	EST 1	E.globulus	(AT)10	EST	Pure	Di
2	EST 2	E.globulus	(TGC)4	EST	Pure	Tri
3	EST 3	E.globulus	(AAAAG)3	EST	Pure	Penta
4	EST 5	E.globulus	(GAG)4	EST	Pure	Tri
5	EST 9	E.globulus	(GCC)6	EST	Pure	Tri
6	EST 11	E.globulus	(CT)8/(GA)6	EST	Pure	Di
7	EST 12	E.globulus	(GCC)5	EST	Pure	Tri
8	EST 13	E.globulus	(CT)11	EST	Pure	Di
9	EST 25	E.globulus	(CAG)4	EST	Pure	Tri
10	EST 33	E.globulus	(GGAT)3	EST	Pure	Tetra
11	EST 36	E.globulus	(TTC)4	EST	Pure	Tri
12	EST 37	E.globulus	(CATC)3	EST	Pure	Tetra
13	EST 46	E.globulus	(GCTA)4	EST	Pure	Tetra
14	EST 58	E.globulus	(ACCAG)3	EST	Pure	Penta
15	EST 60	E.globulus	(ATAG)3	EST	Pure	Tetra
16	EST 61	E.globulus	(GAT)6	EST	Pure	Tri
17	EST 68	E.globulus	(CGT)4	EST	Pure	Tri
18	EST 80	E.globulus	(CT)7	EST	Pure	Di
19	EST 88	E.globulus	(GAT)4	EST	Pure	Tri
20	EST 96	E.globulus	(TTG)4	EST	Pure	Tri
21	EST 125	E.globulus	(AGC)4	EST	Pure	Tri
22	EST 134	E.globulus	(CA)8	EST	Pure	Di
23	EST 141	E.globulus	(AGA)8	EST	Pure	Tri
24	EST 155	E.globulus	(CAG)4	EST	Pure	Tri
25	EST 156	E.globulus	(TGG)4	EST	Pure	Tri
26	EST 157	E.globulus	(CT)7	EST	Pure	Di
27	EST 181	E.globulus	(CGA)5	EST	Pure	Tri
28	EST 191	E.globulus	(CT)13	EST	Pure	Di
29	EST 197	E.globulus	(CTG)4	EST	Pure	Tri
30	EST 200	E.globulus	(AG)8	EST	Pure	Di
31	EST 203	E.globulus	(TCGTG)3	EST	Pure	Penta
32	EST 205	E.globulus	(TTG)4	EST	Pure	Tri
33	EST 208	E.globulus	(CTC)4	EST	Pure	Tri
34	EST 210	E.globulus	(CT)5/(AG)7	EST	Pure	Di
35	EST 214	E.globulus	(TTGC)3	EST	Pure	Tetra
36	EST 216	E.globulus	(GAA)7/(GA)7	EST	Pure	Di/Tri
37	EST 219	E.globulus	(CT)8	EST	Pure	Di
1	EGM09	E. globulus	(AG) 17	EST	Pure	Di
2	EGM12	E. tereticonis	(CAG) 10	EST	Pure	Tri
3	EGM14	E. grandis	(CT) 18	EST	Pure	Di
4	EGM24	E. globulus	(CT) 17	EST	Pure	Di
5	EGM25	E. globulus	(TC) 15	EST	Pure	Di
6	EGM30	E. gunnii	(AG) 18	EST	Pure	Di
7	EGM35	E. globulus	(AG) 18	EST	Pure	Di
8	EGM37	E. globulus	(GCTTA) 5	EST	Pure	Penta
9	EGM46	E. gunnii	(CAG) 4 (AG) 12	EST	Pure	Tri/Di
10	EGM47	E. grandis	(AATCG) 6	EST	Pure	Penta
11	EGM48	E. gunnii	(CT) 12	EST	Pure	Di
1	KPEV02	E. victrix	(ATA) 14	Genomic	Pure	Tri
2	KPEV03	E. victrix	(CT)12	Genomic	Pure	Di
3	KPEV04	E. victrix	(CT)7	Genomic	Pure	Di
4	KPEV09	E. victrix	(AGA) 8	Genomic	Pure	Tri
5	KPEV10	E. victrix	(AG) 16	Genomic	Pure	Di
6	KPEV13	E. victrix	(CGC)5	Genomic	Pure	Tri
7	KPEV20	E. victrix	(TTC)10	Genomic	Pure	Tri
8	KPEV22	E. victrix	(GA)17	Genomic	Pure	Di
9	KPEV28	E. victrix	(TCT)12	Genomic	Pure	Tri
10	KPEV30	E. victrix	(AG) 8	Genomic	Pure	Di
1	EPILMYB2	E. pilularis
2	EPILCADp	E. pilularis
1	Embra 73	E.grandis	(AG)15,(GA)20	Genomic	Pure	Di,Tri
2	Embra 243	E.grandis	(GA)16	Genomic	Pure	Di
3	Embra 310	E.grandis
4	Embra 347	E.grandis	(AG)n		Pure	Di
5	Embra 357	E.grandis
6	Embra 367	E.grandis
7	Embra 373	E.grandis
8	Embra 383	E.grandis
9	Embra 388	E.grandis
10	Embra 390	E.grandis
11	Embra 476	E.grandis
12	Embra 618	E.grandis		Genomic
13	Embra 623	E.grandis		Genomic
14	Embra 627	E.grandis		Genomic
15	Embra 629	E.grandis		Genomic
16	Embra 632	E.grandis
17	Embra 640	E.grandis		Genomic
18	Embra 645	E.grandis		Genomic
19	Embra 646	E.grandis		Genomic
20	Embra 648	E.grandis		Genomic
21	Embra 662	E.grandis
22	Embra 668	E.grandis		Genomic
23	Embra 669	E.grandis		Genomic
24	Embra 674	E.grandis		Genomic
25	Embra 676	E.grandis		Genomic
26	Embra 681	E.grandis		Genomic
27	Embra 691	E.grandis		Genomic
28	Embra 695	E.grandis		Genomic
29	Embra 696	E.grandis		Genomic
30	Embra 704	E.grandis		Genomic
31	Embra 705	E.grandis		Genomic
32	Embra 731	E.grandis		Genomic
33	Embra 746	E.grandis	(TAT)8		Pure	Tri
34	Embra 747	E.grandis
35	Embra 751	E.grandis		EST
36	Embra 835	E.grandis		EST
37	Embra 836	E.grandis		EST
38	Embra 839	E.grandis		EST
39	Embra 844	E.grandis		EST
40	Embra 898	E.grandis		EST
41	Embra 917	E.grandis		EST
42	Embra 922	E.grandis		EST
43	Embra 923	E.grandis		EST
44	Embra 934	E.grandis		EST
45	Embra 938	E.grandis		EST
46	Embra 941	E.grandis		EST
47	Embra 945	E.grandis		EST
48	Embra 950	E.grandis		EST
49	Embra 983	E.grandis		EST
50	Embra 989	E.grandis
51	Embra 997	E.grandis		EST
52	Embra 1007	E.grandis		EST
53	Embra 1039	E.grandis		EST
54	Embra 1063	E.grandis		EST
55	Embra 1071	E.grandis		EST
56	Embra 1081	E.grandis		EST
57	Embra 1122	E.grandis		EST
58	Embra 1139	E.grandis		EST
59	Embra 1142	E.grandis		EST
60	Embra 1144	E.grandis		EST
61	Embra 1244	E.grandis		EST
62	Embra 1319	E.grandis		EST
63	Embra 1333	E.grandis		EST
64	Embra 1345	E.grandis		EST
65	Embra 1362	E.grandis		EST
66	Embra 1369	E.grandis		EST
67	Embra 1398	E.grandis		EST
68	Embra 1427	E.grandis		EST
69	Embra 1428	E.grandis		EST
70	Embra 1441	E.grandis		EST
71	Embra 1470	E.grandis		EST
72	Embra 1474	E.grandis		EST
73	Embra 1492	E.grandis		EST
74	Embra 1494	E.grandis		EST
75	Embra 1499	E.grandis		EST
76	Embra 1507	E.grandis		EST
77	Embra 1535	E.grandis		EST
78	Embra 1538	E.grandis		EST
79	Embra 1578	E.grandis		EST
80	Embra 1624	E.grandis		EST
81	Embra 1627	E.grandis		EST
82	Embra 1639	E.grandis		EST
83	Embra 1643	E.grandis		EST
84	Embra 1656	E.grandis		EST
85	Embra 1661	E.grandis		EST
86	Embra 1690	E.grandis		EST
87	Embra 1722	E.grandis		EST
88	Embra 1761	E.grandis		EST
89	Embra 1770	E.grandis		EST
90	Embra 1793	E.grandis		EST
91	Embra 1810	E.grandis		EST
92	Embra 1829	E.grandis		EST
93	Embra 1845	E.grandis		EST
94	Embra 1851	E.grandis		EST
95	Embra 1870	E.grandis	(AAG)16	EST	Pure	Tri
96	Embra 1920	E.grandis		EST
97	Embra 1944	E.grandis		EST
98	Embra 1966	E.grandis		EST
99	Embra 2000	E.grandis		EST
100	Embra 2011	E.grandis		EST
101	Embra 2042	E.grandis		EST
102	Embra 2055	E.grandis		EST
103	Embra 2059	E.grandis		EST
104	Embra 2086	E.grandis		EST
105	Embra 2113	E.grandis		EST
106	Embra 2134	E.grandis		EST
107	Embra 2339	E.grandis		EST
108	Embra 2427	E.grandis		EST
109	Embra 2462	E.grandis		EST
110	Embra 2549	E.grandis		EST
111	Embra 2560	E.grandis		EST
112	Embra 2587	E.grandis		EST
113	Embra 2764	E.grandis		EST
114	Embra 2965	E.grandis		EST
115	Embra 3086	E.grandis		EST
116	Embra 3185	E.grandis		EST
117	Embra 3275	E.grandis		EST
118	Embra 3297	E.grandis		EST
119	Embra 3372	E.grandis		EST
120	Embra 3513	E.grandis		EST
121	Embra 3543	E.grandis		EST
122	Embra 3595	E.grandis		EST
123	Embra 3769	E.grandis		EST
124	Embra 3894	E.grandis		EST

## Sheet: Compound & Complex
Microsatellite	Source organism	Repeat motif	Souce of SSR	Nature of Repeat	Type of Repeat
El13	E. leucoxyon	(TC)17(AC)10	Genomic	Compound
El14	E. leucoxyon	(GT)13(AG)15	Genomic	Compound
El16	E. leucoxyon	(AT)6(GT)20	Genomic	Compound
El17	E. leucoxyon	(GT)18(GA)9	Genomic	Compound
Embra9	E. grandis and E. urophylla	(AGA)3(AG)28	Genomic	Compound
Embra10	E. grandis and E. urophylla	(CCT)3(AG)14	Genomic	Compound
Embra22	E. grandis and E. urophylla	(AG)17(AC)14	Genomic	Compound
Embra35	E. grandis and E. urophylla	(AG)24(TCC)9	Genomic	Compound
Embra38	E. grandis and E. urophylla	(AG)11(TA)4	Genomic	Compound
Embra39	E. grandis and E. urophylla	(AG)9(CA)11	Genomic	Compound
Embra40	E. grandis and E. urophylla	(AG)19(CA)4	Genomic	Compound
Embra56	E. grandis and E. urophylla	(AG)23(CA)8	Genomic	Compound
Embra189	E. grandis and E. urophylla	(CT)17A(CA)14	Genomic	Compound
Embra191	E. grandis and E. urophylla	(CT)23(CATA)5	Genomic	Compound
Embra221	E. grandis and E. urophylla	(TC)15(TG)6	Genomic	Compound
Embra269	E. grandis and E. urophylla	(TC)15(AC)16	Genomic	Compound
Embra304	E. grandis and E. urophylla	(GA)35(GGA)4	Genomic	Compound
El27	E. leucoxyon	(TGG)3(AGC)12	Genomic	Compound
Es 140	E. sieberi	(GT)20 (GA)10	Genomic	Compound
Eg15	E. globulus	AT2(ATC)7	Genomic	Compound
Eg16	E. globulus	GA2(TGA)7	Genomic	Compound
Eg84	E. globulus	(CT)7(CTT)7	Genomic	Compound
En11	E. nitens	(GA)19A26	Genomic	Compound
En16	E. nitens	(CAGA)3 (GA)35	Genomic	Compound
EMCRC37	C. variegata	(AG)19. (AG)5. (GA)5	Genomic	Compound
EMCRC38	C. variegata	(AG)12. (AG)16	Genomic	Compound
EMCRC10	E. globulus	(GT)19(GA)9	Genomic	Compound
EMCRC11	E. globulus	(TC)10(AC)10	Genomic	Compound
EMCRC12	E. globulus	(CT)8(CA)14	Genomic	Compound
Embra24	E. grandis and E. urophylla	(GAA)5C(GA)6	Genomic	Interrupted Compound
Embra70	E. grandis and E. urophylla	(CATA)9CAT(AC)17	Genomic	Interrupted Compound
Embra126	E. grandis and E. urophylla	(TCCTC)4TCC..(CT)18	Genomic	Interrupted Compound
Embra127	E. grandis and E. urophylla	(CT)16CGG..(TC)15	Genomic	Interrupted Compound
Embra192	E. grandis and E. urophylla	(CT)22CCT(TC)5	Genomic	Interrupted Compound
Embra222	E. grandis and E. urophylla	(CT)6GT(CT)14	Genomic	Interrupted Compound
Embra223	E. grandis and E. urophylla	(GA)16GG(GA)4	Genomic	Interrupted Compound
Embra362	E. grandis and E. urophylla	(TC)3TT(TC)18(AC)13	Genomic	Interrupted Compound
EMCRC5	E. globulus	(CT)19(CA)13	Genomic	Interrupted Compound
EMCRC6	E. globulus	(CT)11(CA)23	Genomic	Interrupted Compound
EMCRC7	E. globulus	(TG)15(AG)8	Genomic	Interrupted Compound
EMCRC8	E. globulus	(CT)13(CA)24	Genomic	Interrupted Compound
Embra50	E. grandis and E. urophylla	(AG)10AA(AG)17(AGG)6	Genomic	Complex
Embra59	E. grandis and E. urophylla	(GA)6GG(GA)3AA(GA)9	Genomic	Complex
Embra98	E. grandis and E. urophylla	(AG)8(G)6(AG)3AA..(GA)20	Genomic	Complex
Embra119	E. grandis and E. urophylla	(AC)4G(CA)2CTTTTCT(TC)2CA(TC)15	Genomic	Complex
ECc27.2	E.camaldulensis	(TA)3…(CT)4	Genomic	Complex
Embra242	E. grandis and E. urophylla	(TC)4CC(TC)3TT(TC)6CC(TC)9TTC..(CA)18AA(CA)3	Genomic	Complex
El05	E. leucoxyon	(TA)7(CA)8(TA)2	Genomic	Complex
El18	E. leucoxyon	(TC)10(AC)8(CA)2	Genomic	Complex
Es 076	E. sieberi	(TC)19(AC)4 AT (AC)15	Genomic	Complex
Es 115	E. sieberi	(ACAT)8(AC)19 (AT)6	Genomic	Complex
Eg61	E. globulus	(GAA)9(GAT)9 (1 T to A)	Genomic	Complex
Eg62	E. globulus	2 x (TGA)7	Genomic	Complex
Eg67	E. globulus	(GA)5(AG)7(AAG)8(GA)9	Genomic	Complex
EMCRC 49	Corymbia citriodora subsp variegata	(GA)11(A)7(GA)2	Genomic	Complex
EMCRC58cp	E.globulus	(T)5(A)6.(T)9	cpSSR	Complex
EMCRC59cp	E.globulus	(A)14.(A)8.(T)10.(A)6	cpSSR	Complex
EMCRC60cp	E.globulus	(T)6.(T)10CA(T)5.(A)9	cpSSR	Complex
EMCRC61cp	E.globulus	(T)11(A)7.(T)6.(CT)3	cpSSR	Complex
EMCRC62cp	E.globulus	(A)10C(A)5.(A)10	cpSSR	Complex
EMCRC63cp	E.globulus	(A)10T(A)6	cpSSR	Complex
EMCRC64cp	E.globulus	(T)8.(A)7G(A)10	cpSSR	Complex
EMCRC65cp	E.globulus	(T)9.(AG)3.(A)6G(A)10	cpSSR	Complex
EMCRC66cp	E.globulus	(T)6.(A)11	cpSSR	Complex
EMCRC67cp	E.globulus	(A)7.(A)10	cpSSR	Complex
EMCRC68cp	E.globulus	(T)6.(T)7.(T)12.(AT)3.(T)5.(T)10	cpSSR	Complex
EMCRC69cp	E.globulus	(C)7.(T)11C(A)11	cpSSR	Complex
EMCRC70cp	E.globulus	(A)8.(T)10	cpSSR	Complex
EMCRC71cp	E.globulus	(AG)3.(T)7C(T)7	cpSSR	Complex
EMCRC72cp	E.globulus	(A)16G(A)5	cpSSR	Complex
EMCRC73cp	E.globulus	(T)10.(T)9.(A)5	cpSSR	Complex
EMCRC74cp	E.globulus	(AT)3C(AT)7	cpSSR	Complex
EMCRC75cp	E.globulus	(A)5.(A)15	cpSSR	Complex
EMCRC76cp	E.globulus	(A)11.(A)10	cpSSR	Complex
EMCRC77cp	E.globulus	(T)11.(T)7	cpSSR	Complex
EMCRC78cp	E.globulus	(A)11.(A)11.(AT)3	cpSSR	Complex
EMCRC79cp	E.globulus	(C)5TC(T)10AG(A)7	cpSSR	Complex
EMCRC81cp	E.globulus	(T)7.(A)5.(A)5G(T)9.(T)10	cpSSR	Complex
EMCRC82cp	E.globulus	(T)6.(T)5.(CT)3(T)7.(T)6.(T)7	cpSSR	Complex
EMCRC83cp	E.globulus	(T)5.(AT)4.(A)5.(A)10	cpSSR	Complex
EMCRC84cp	E.globulus	(T)6C(T)5.(A)5.(T)10	cpSSR	Complex
EMCRC85cp	E.globulus	(T)10GG(A)10.(A)6.(A)9	cpSSR	Complex
EMCRC86cp	E.globulus	(T)9(A)20.(T)8	cpSSR	Complex
EMCRC87cp	E.globulus	(A)6C(A)5.(T)7	cpSSR	Complex
EMCRC88cp	E.globulus	(CT)3A11	cpSSR	Complex
EMCRC89cp	E.globulus	(T)5.(T)5.(T)5.(T)5.(T)5.(A)5	cpSSR	Complex
EMCRC91cp	E.globulus	(T)10G(A)4T(A)8	cpSSR	Complex
EMCRC92cp	E.globulus	(T)4C(T)10.(T)4C (T)4G(T)5	cpSSR	Complex
EMCRC80cp	E.globulus	(T)15	cpSSR	Pure	Mono
Embra178	E. grandis and E. urophylla	(A)19	Genomic	Pure	Mono
FMRSA 5	E. grandis	(A)n & (T)n	Genomic	Pure	Mono

## Sheet: AG motif
S.No	Microsatellite	Source organism	Repeat motif	Souce of SSR	Nature of Repeat	Type of Repeat
1	Embra1	E. grandis and E. urophylla	(AG)33	Genomic	Pure	Di
2	Embra2	E. grandis and E. urophylla	(AG)15	Genomic	Pure	Di
3	Embra3	E. grandis and E. urophylla	(AG)19	Genomic	Pure	Di
4	Embra4	E. grandis and E. urophylla	(AG)23	Genomic	Pure	Di
5	Embra5	E. grandis and E. urophylla	(AG)22	Genomic	Pure	Di
6	Embra6	E. grandis and E. urophylla	(AG)19	Genomic	Pure	Di
7	Embra7	E. grandis and E. urophylla	(AG)15	Genomic	Pure	Di
8	Embra8	E. grandis and E. urophylla	(AG)21	Genomic	Pure	Di
9	Embra12	E. grandis and E. urophylla	(AG)22	Genomic	Pure	Di
10	Embra13	E. grandis and E. urophylla	(AG)27	Genomic	Pure	Di
11	Embra15	E. grandis and E. urophylla	(AG)21	Genomic	Pure	Di
12	Embra16	E. grandis and E. urophylla	(AG)21	Genomic	Pure	Di
13	Embra17	E. grandis and E. urophylla	(AG)18	Genomic	Pure	Di
14	Embra19	E. grandis and E. urophylla	(AG)23	Genomic	Pure	Di
15	Embra20	E. grandis and E. urophylla	(AG)19	Genomic	Pure	Di
16	Embra23	E. grandis and E. urophylla	(AG)16	Genomic	Pure	Di
17	Embra26	E. grandis and E. urophylla	(AG)19	Genomic	Pure	Di
18	Embra27	E. grandis and E. urophylla	(AG)24	Genomic	Pure	Di
19	Embra28	E. grandis and E. urophylla	(AG)25	Genomic	Pure	Di
20	Embra30	E. grandis and E. urophylla	(AG)22	Genomic	Pure	Di
21	Embra32	E. grandis and E. urophylla	(AG)22	Genomic	Pure	Di
22	Embra33	E. grandis and E. urophylla	(AG)19	Genomic	Pure	Di
23	Embra34	E. grandis and E. urophylla	(AG)21	Genomic	Pure	Di
24	Embra36	E. grandis and E. urophylla	(AG)29	Genomic	Pure	Di
25	Embra37	E. grandis and E. urophylla	(AG)16	Genomic	Pure	Di
26	Embra41	E. grandis and E. urophylla	(AG)13	Genomic	Pure	Di
27	Embra42	E. grandis and E. urophylla	(AG)15	Genomic	Pure	Di
28	Embra43	E. grandis and E. urophylla	(AG)14	Genomic	Pure	Di
29	Embra44	E. grandis and E. urophylla	(AG)16	Genomic	Pure	Di
30	Embra45	E. grandis and E. urophylla	(AG)18	Genomic	Pure	Di
31	Embra46	E. grandis and E. urophylla	(AG)20	Genomic	Pure	Di
32	Embra47	E. grandis and E. urophylla	(AG)24	Genomic	Pure	Di
33	Embra48	E. grandis and E. urophylla	(AG)26	Genomic	Pure	Di
34	Embra49	E. grandis and E. urophylla	(AG)20	Genomic	Pure	Di
35	Embra51	E. grandis and E. urophylla	(AG)20	Genomic	Pure	Di
36	Embra54	E. grandis and E. urophylla	(AG)17	Genomic	Pure	Di
37	Embra55	E. grandis and E. urophylla	(AG)26	Genomic	Pure	Di
38	Embra57	E. grandis and E. urophylla	(AG)28	Genomic	Pure	Di
39	Embra58	E. grandis and E. urophylla	(AG)20	Genomic	Pure	Di
40	Embra60	E. grandis and E. urophylla	(AG)23	Genomic	Pure	Di
41	Embra61	E. grandis and E. urophylla	(AG)22	Genomic	Pure	Di
42	Embra62	E. grandis and E. urophylla	(AG)18	Genomic	Pure	Di
43	Embra63	E. grandis and E. urophylla	(AG)21	Genomic	Pure	Di
44	Embra64	E. grandis and E. urophylla	(AG)21	Genomic	Pure	Di
45	Embra65	E. grandis and E. urophylla	(AG)18	Genomic	Pure	Di
46	Embra67	E. grandis and E. urophylla	(AG)17	Genomic	Pure	Di
47	Embra68	E. grandis and E. urophylla	(AG)20	Genomic	Pure	Di
48	Embra71	E. grandis and E. urophylla	(AG)39	Genomic	Pure	Di
49	Embra72	E. grandis and E. urophylla	(AG)n	Genomic	Pure	Di
50	Embra77	E. grandis and E. urophylla	(AG)n	Genomic	Pure	Di
51	Embra103	E. grandis and E. urophylla	(AG)23	Genomic	Pure	Di
52	Embra118	E. grandis and E. urophylla	(AG)24	Genomic	Pure	Di
53	Embra134	E. grandis and E. urophylla	(AG)22	Genomic	Pure	Di
54	Embra137	E. grandis and E. urophylla	(AG)n	Genomic	Pure	Di
55	Embra138	E. grandis and E. urophylla	(AG)n	Genomic	Pure	Di
56	Embra144	E. grandis and E. urophylla	(AG)25	Genomic	Pure	Di
57	Embra147	E. grandis and E. urophylla	(AG)n	Genomic	Pure	Di
58	Embra149	E. grandis and E. urophylla	(AG)n	Genomic	Pure	Di
59	Embra150	E. grandis and E. urophylla	(AG)n	Genomic	Pure	Di
60	Embra151	E. grandis and E. urophylla	(AG)n	Genomic	Pure	Di
61	Embra232	E. grandis and E. urophylla	(AG)12	Genomic	Pure	Di
62	Embra233	E. grandis and E. urophylla	(AG)14	Genomic	Pure	Di
63	Embra235	E. grandis and E. urophylla	(AG)7	Genomic	Pure	Di
64	Embra258	E. grandis and E. urophylla	(AG)15	Genomic	Pure	Di
65	Embra278	E. grandis and E. urophylla	(AG)18	Genomic	Pure	Di
66	Embra361	E. grandis and E. urophylla	(AG)14	Genomic	Pure	Di
67	Embra363	E. grandis and E. urophylla	(AG)29	Genomic	Pure	Di
68	Embra368	E. grandis and E. urophylla	(AG)19	Genomic	Pure	Di
69	Embra370	E. grandis and E. urophylla	(AG)19	Genomic	Pure	Di
70	Embra372	E. grandis and E. urophylla	(AG)18	Genomic	Pure	Di
71	Embra375	E. grandis and E. urophylla	(AG)18	Genomic	Pure	Di
72	Embra379	E. grandis and E. urophylla	(AG)17	Genomic	Pure	Di
73	EMCRC36	C. variegata	(AG)15	Genomic	Pure	Di
74	EMCRC 47	Corymbia citriodora subsp variegata	(AG)22	Genomic	Pure	Di
75	Embra928	E.grandis	(AG)18	EST	Pure	Di
76	Embra1445	E.grandis	(AG)13	EST	Pure	Di
77	Embra1928	E.grandis	(AG)18	EST	Pure	Di
78	Embra1990	E.grandis	(AG)18	EST	Pure	Di
79	EST 200	E.globulus	(AG)8	EST	Pure	Di
80	EGM09	E. globulus	(AG) 17	EST	Pure	Di
81	EGM30	E. gunnii	(AG) 18	EST	Pure	Di
82	EGM35	E. globulus	(AG) 18	EST	Pure	Di
83	KPEV10	E. victrix	(AG) 16	Genomic	Pure	Di
84	KPEV30	E. victrix	(AG) 8	Genomic	Pure	Di

## Sheet: CT motif
1	Embra75	E. grandis and E. urophylla	(CT)37	Genomic	Pure	Di
2	Embra76	E. grandis and E. urophylla	(CT)15	Genomic	Pure	Di
3	Embra81	E. grandis and E. urophylla	(CT)21	Genomic	Pure	Di
4	Embra83	E. grandis and E. urophylla	(CT)23	Genomic	Pure	Di
5	Embra84	E. grandis and E. urophylla	(CT)24	Genomic	Pure	Di
6	Embra89	E. grandis and E. urophylla	(CT)17	Genomic	Pure	Di
7	Embra90	E. grandis and E. urophylla	(CT)24	Genomic	Pure	Di
8	Embra91	E. grandis and E. urophylla	(CT)20	Genomic	Pure	Di
9	Embra95	E. grandis and E. urophylla	(CT)19	Genomic	Pure	Di
10	Embra97	E. grandis and E. urophylla	(CT)21	Genomic	Pure	Di
11	Embra100	E. grandis and E. urophylla	(CT)26	Genomic	Pure	Di
12	Embra102	E. grandis and E. urophylla	(CT)29	Genomic	Pure	Di
13	Embra104	E. grandis and E. urophylla	(CT)11	Genomic	Pure	Di
14	Embra105	E. grandis and E. urophylla	(CT)21	Genomic	Pure	Di
15	Embra108	E. grandis and E. urophylla	(CT)17	Genomic	Pure	Di
16	Embra109	E. grandis and E. urophylla	(CT)21	Genomic	Pure	Di
17	Embra110	E. grandis and E. urophylla	(CT)28	Genomic	Pure	Di
18	Embra112	E. grandis and E. urophylla	(CT)20	Genomic	Pure	Di
19	Embra117	E. grandis and E. urophylla	(CT)26	Genomic	Pure	Di
20	Embra125	E. grandis and E. urophylla	(CT)29	Genomic	Pure	Di
21	Embra140	E. grandis and E. urophylla	(CT)15	Genomic	Pure	Di
22	Embra141	E. grandis and E. urophylla	(CT)29	Genomic	Pure	Di
23	Embra142	E. grandis and E. urophylla	(CT)28	Genomic	Pure	Di
24	Embra145	E. grandis and E. urophylla	(CT)29	Genomic	Pure	Di
25	Embra153	E. grandis and E. urophylla	(CT)24	Genomic	Pure	Di
26	Embra154	E. grandis and E. urophylla	(CT)19	Genomic	Pure	Di
27	Embra158	E. grandis and E. urophylla	(CT)26	Genomic	Pure	Di
28	Embra164	E. grandis and E. urophylla	(CT)18	Genomic	Pure	Di
29	Embra169	E. grandis and E. urophylla	(CT)17	Genomic	Pure	Di
30	Embra175	E. grandis and E. urophylla	(CT)16	Genomic	Pure	Di
31	Embra184	E. grandis and E. urophylla	(CT)n	Genomic	Pure	Di
32	Embra188	E. grandis and E. urophylla	(CT)25	Genomic	Pure	Di
33	Embra194	E. grandis and E. urophylla	(CT)17	Genomic	Pure	Di
34	Embra201	E. grandis and E. urophylla	(CT)17	Genomic	Pure	Di
35	Embra202	E. grandis and E. urophylla	(CT)22	Genomic	Pure	Di
36	Embra207	E. grandis and E. urophylla	(CT)12	Genomic	Pure	Di
37	Embra208	E. grandis and E. urophylla	(CT)28	Genomic	Pure	Di
38	Embra213	E. grandis and E. urophylla	(CT)17	Genomic	Pure	Di
39	Embra216	E. grandis and E. urophylla	(CT)12	Genomic	Pure	Di
40	Embra231	E. grandis and E. urophylla	(CT)21	Genomic	Pure	Di
41	Embra241	E. grandis and E. urophylla	(CT)19	Genomic	Pure	Di
42	Embra257	E. grandis and E. urophylla	(CT)28	Genomic	Pure	Di
43	Embra296	E. grandis and E. urophylla	(CT)23	Genomic	Pure	Di
44	Embra298	E. grandis and E. urophylla	(CT)21	Genomic	Pure	Di
45	Embra303	E. grandis and E. urophylla	(CT)20	Genomic	Pure	Di
46	Embra356	E. grandis and E. urophylla	(CT)35	Genomic	Pure	Di
47	Embra358	E. grandis and E. urophylla	(CT)31	Genomic	Pure	Di
48	Embra359	E. grandis and E. urophylla	(CT)19	Genomic	Pure	Di
49	Embra366	E. grandis and E. urophylla	(CT)33	Genomic	Pure	Di
50	Embra382	E. grandis and E. urophylla	(CT)17	Genomic	Pure	Di
51	Embra385	E. grandis and E. urophylla	(CT)31	Genomic	Pure	Di
52	Embra395	E. grandis and E. urophylla	(CT)22	Genomic	Pure	Di
53	Es 157	E. sieberi	(CT)16	Genomic	Pure	Di
54	Es 266	E. sieberi	(CT)18	Genomic	Pure	Di
55	Eg24	E. globulus	(CT)10	Genomic	Pure	Di
56	EMCRC28	C. variegata	(CT)22	Genomic	Pure	Di
57	EMCRC31	C. variegata	(CT)25	Genomic	Pure	Di
58	EMCRC40	C. variegata	(CT)10	Genomic	Pure	Di
59	FMG-EUCSSR1	E.urophylla	(CT)10	Genomic	Pure	Di
60	ECc4	E.camaldulensis	(CT)20	Genomic	Pure	Di
61	ECc33	E.camaldulensis	(CT)20	Genomic	Pure	Di
62	Embra949	E.grandis	(CT)32	EST	Pure	Di
63	Embra979	E.grandis	(CT)34	EST	Pure	Di
64	CesA1-MS1	E.grandis	(CT)10	SSR-CG	Pure	Di
65	CCR	E.globulus	(CT)15	SSR-CG	Pure	Di
66	CesA3_b	E.globulus	(CT)11	SSR-CG	Pure	Di
67	LIM1	E.globulus	(CT)22	SSR-CG	Pure	Di
68	HMT	E.globulus	(CT)17	SSR-CG	Pure	Tri
69	SK	E.globulus	(CT)6	SSR-CG	Pure	Tri
70	EST 13	E.globulus	(CT)11	EST	Pure	Di
71	EST 80	E.globulus	(CT)7	EST	Pure	Di
72	EST 157	E.globulus	(CT)7	EST	Pure	Di
73	EST 191	E.globulus	(CT)13	EST	Pure	Di
74	EST 210	E.globulus	(CT)5/(AG)7	EST	Pure	Di
75	EST 219	E.globulus	(CT)8	EST	Pure	Di
76	EGM14	E. grandis	(CT) 18	EST	Pure	Di
77	EGM24	E. globulus	(CT) 17	EST	Pure	Di
78	EGM48	E. gunnii	(CT) 12	EST	Pure	Di
79	KPEV03	E. victrix	(CT)12	Genomic	Pure	Di
80	KPEV04	E. victrix	(CT)7	Genomic	Pure	Di

## Sheet: TC motif
1	Embra78	E. grandis and E. urophylla	(TC)24	Genomic	Pure	Di
2	Embra88	E. grandis and E. urophylla	(TC)21	Genomic	Pure	Di
3	Embra106	E. grandis and E. urophylla	(TC)24	Genomic	Pure	Di
4	Embra113	E. grandis and E. urophylla	(TC)22	Genomic	Pure	Di
5	Embra116	E. grandis and E. urophylla	(TC)21	Genomic	Pure	Di
6	Embra120	E. grandis and E. urophylla	(TC)17	Genomic	Pure	Di
7	Embra121	E. grandis and E. urophylla	(TC)26	Genomic	Pure	Di
8	Embra123	E. grandis and E. urophylla	(TC)21	Genomic	Pure	Di
9	Embra124	E. grandis and E. urophylla	(TC)34	Genomic	Pure	Di
10	Embra128	E. grandis and E. urophylla	(TC)25	Genomic	Pure	Di
11	Embra129	E. grandis and E. urophylla	(TC)22	Genomic	Pure	Di
12	Embra148	E. grandis and E. urophylla	(TC)26	Genomic	Pure	Di
13	Embra155	E. grandis and E. urophylla	(TC)n	Genomic	Pure	Di
14	Embra159	E. grandis and E. urophylla	(TC)25	Genomic	Pure	Di
15	Embra167	E. grandis and E. urophylla	(TC)19	Genomic	Pure	Di
16	Embra190	E. grandis and E. urophylla	(TC)20	Genomic	Pure	Di
17	Embra193	E. grandis and E. urophylla	(TC)15	Genomic	Pure	Di
18	Embra197	E. grandis and E. urophylla	(TC)21	Genomic	Pure	Di
19	Embra203	E. grandis and E. urophylla	(TC)21	Genomic	Pure	Di
20	Embra204	E. grandis and E. urophylla	(TC)25	Genomic	Pure	Di
21	Embra209	E. grandis and E. urophylla	(TC)22	Genomic	Pure	Di
22	Embra210	E. grandis and E. urophylla	(TC)25	Genomic	Pure	Di
23	Embra211	E. grandis and E. urophylla	(TC)18	Genomic	Pure	Di
24	Embra214	E. grandis and E. urophylla	(TC)22	Genomic	Pure	Di
25	Embra217	E. grandis and E. urophylla	(TC)25	Genomic	Pure	Di
26	Embra218	E. grandis and E. urophylla	(TC)17	Genomic	Pure	Di
27	Embra240	E. grandis and E. urophylla	(TC)21	Genomic	Pure	Di
28	Embra277	E. grandis and E. urophylla	(TC)23	Genomic	Pure	Di
29	Embra279	E. grandis and E. urophylla	(TC)22	Genomic	Pure	Di
30	Embra280	E. grandis and E. urophylla	(TC)17	Genomic	Pure	Di
31	Embra321	E. grandis and E. urophylla	(TC)20	Genomic	Pure	Di
32	Embra324	E. grandis and E. urophylla	(TC)20	Genomic	Pure	Di
33	Embra337	E. grandis and E. urophylla	(TC)20	Genomic	Pure	Di
34	Embra341	E. grandis and E. urophylla	(TC)22	Genomic	Pure	Di
35	Embra345	E. grandis and E. urophylla	(TC)18	Genomic	Pure	Di
36	Embra350	E. grandis and E. urophylla	(TC)20	Genomic	Pure	Di
37	Embra364	E. grandis and E. urophylla	(TC)40	Genomic	Pure	Di
38	Embra377	E. grandis and E. urophylla	(TC)24	Genomic	Pure	Di
39	Embra378	E. grandis and E. urophylla	(TC)24	Genomic	Pure	Di
40	Embra394	E. grandis and E. urophylla	(TC)24	Genomic	Pure	Di
41	ECc1	E.camaldulensis	(TC)18	Genomic	Pure	Di
42	ECc3.1	E.camaldulensis	(TC)21	Genomic	Pure	Di
43	ECs91	E.camaldulensis	(TC)21	Genomic	Pure	Di
44	Embra1284	E.grandis	(TC)22	EST	Pure	Di
45	Embra1468	E.grandis	(TC)24	EST	Pure	Di
46	Embra1868	E.grandis	(TC)36	EST	Pure	Di
47	Embra1924	E.grandis	(TC)19	EST	Pure	Di
48	EGM25	E. globulus	(TC) 15	EST	Pure	Di
49	FMRSA 2	E. grandis	(TC)6 & (TCCGCT)2	Genomic	Pure	Di

## Sheet: GA motif
1	Embra82	E. grandis and E. urophylla	(GA)27	Genomic	Pure	Di
2	Embra86	E. grandis and E. urophylla	(GA)25	Genomic	Pure	Di
3	Embra92	E. grandis and E. urophylla	(GA)24	Genomic	Pure	Di
4	Embra94	E. grandis and E. urophylla	(GA)21	Genomic	Pure	Di
5	Embra96	E. grandis and E. urophylla	(GA)20	Genomic	Pure	Di
6	Embra99	E. grandis and E. urophylla	(GA)24	Genomic	Pure	Di
7	Embra107	E. grandis and E. urophylla	(GA)n	Genomic	Pure	Di
8	Embra114	E. grandis and E. urophylla	(GA)26	Genomic	Pure	Di
9	Embra115	E. grandis and E. urophylla	(GA)13	Genomic	Pure	Di
10	Embra122	E. grandis and E. urophylla	(GA)26	Genomic	Pure	Di
11	Embra139	E. grandis and E. urophylla	(GA)32	Genomic	Pure	Di
12	Embra143	E. grandis and E. urophylla	(GA)20	Genomic	Pure	Di
13	Embra146	E. grandis and E. urophylla	(GA)n	Genomic	Pure	Di
14	Embra156	E. grandis and E. urophylla	(GA)25	Genomic	Pure	Di
15	Embra160	E. grandis and E. urophylla	(GA)12	Genomic	Pure	Di
16	Embra162	E. grandis and E. urophylla	(GA)22	Genomic	Pure	Di
17	Embra166	E. grandis and E. urophylla	(GA)19	Genomic	Pure	Di
18	Embra168	E. grandis and E. urophylla	(GA)12	Genomic	Pure	Di
19	Embra170	E. grandis and E. urophylla	(GA)20	Genomic	Pure	Di
20	Embra172	E. grandis and E. urophylla	(GA)19	Genomic	Pure	Di
21	Embra173	E. grandis and E. urophylla	(GA)20	Genomic	Pure	Di
22	Embra176	E. grandis and E. urophylla	(GA)19	Genomic	Pure	Di
23	Embra179	E. grandis and E. urophylla	(GA)9	Genomic	Pure	Di
24	Embra180	E. grandis and E. urophylla	(GA)16	Genomic	Pure	Di
25	Embra182	E. grandis and E. urophylla	(GA)22	Genomic	Pure	Di
26	Embra183	E. grandis and E. urophylla	(GA)18	Genomic	Pure	Di
27	Embra185	E. grandis and E. urophylla	(GA)18	Genomic	Pure	Di
28	Embra186	E. grandis and E. urophylla	(GA)27	Genomic	Pure	Di
29	Embra195	E. grandis and E. urophylla	(GA)24	Genomic	Pure	Di
30	Embra196	E. grandis and E. urophylla	(GA)46	Genomic	Pure	Di
31	Embra198	E. grandis and E. urophylla	(GA)40	Genomic	Pure	Di
32	Embra199	E. grandis and E. urophylla	(GA)17	Genomic	Pure	Di
33	Embra200	E. grandis and E. urophylla	(GA)43	Genomic	Pure	Di
34	Embra205	E. grandis and E. urophylla	(GA)21	Genomic	Pure	Di
35	Embra212	E. grandis and E. urophylla	(GA)35	Genomic	Pure	Di
36	Embra215	E. grandis and E. urophylla	(GA)35	Genomic	Pure	Di
37	Embra219	E. grandis and E. urophylla	(GA)17	Genomic	Pure	Di
38	Embra220	E. grandis and E. urophylla	(GA)28	Genomic	Pure
39	Embra224	E. grandis and E. urophylla	(GA)20	Genomic	Pure	Di
40	Embra226	E. grandis and E. urophylla	(GA)13	Genomic	Pure	Di
41	Embra227	E. grandis and E. urophylla	(GA)13	Genomic	Pure	Di
42	Embra228	E. grandis and E. urophylla	(GA)48	Genomic	Pure	Di
43	Embra229	E. grandis and E. urophylla	(GA)20	Genomic	Pure	Di
44	Embra230	E. grandis and E. urophylla	(GA)30	Genomic	Pure	Di
45	Embra234	E. grandis and E. urophylla	(GA)12	Genomic	Pure	Di
46	Embra236	E. grandis and E. urophylla	(GA)28	Genomic	Pure	Di
47	Embra237	E. grandis and E. urophylla	(GA)25	Genomic	Pure	Di
48	Embra238	E. grandis and E. urophylla	(GA)35	Genomic	Pure	Di
49	Embra250	E. grandis and E. urophylla	(GA)30	Genomic	Pure	Di
50	Embra253	E. grandis and E. urophylla	(GA)n	Genomic	Pure	Di
51	Embra263	E. grandis and E. urophylla	(GA)n	Genomic	Pure	Di
52	Embra286	E. grandis and E. urophylla	(GA)16	Genomic	Pure	Di
53	Embra288	E. grandis and E. urophylla	(GA)22	Genomic	Pure	Di
54	Embra290	E. grandis and E. urophylla	(GA)15	Genomic	Pure	Di
55	Embra291	E. grandis and E. urophylla	(GA)24	Genomic	Pure	Di
56	Embra292	E. grandis and E. urophylla	(GA)20	Genomic	Pure	Di
57	Embra301	E. grandis and E. urophylla	(GA)27	Genomic	Pure	Di
58	Embra313	E. grandis and E. urophylla	(GA)26	Genomic	Pure	Di
59	Embra318	E. grandis and E. urophylla	(GA)28	Genomic	Pure	Di
60	Embra326	E. grandis and E. urophylla	(GA)21	Genomic	Pure	Di
61	Embra332	E. grandis and E. urophylla	(GA)11	Genomic	Pure	Di
62	Embra340	E. grandis and E. urophylla	(GA)35	Genomic	Pure	Di
63	Embra351	E. grandis and E. urophylla	(GA)26	Genomic	Pure	Di
64	Embra352	E. grandis and E. urophylla	(GA)24	Genomic	Pure	Di
65	Embra360	E. grandis and E. urophylla	(GA)13	Genomic	Pure	Di
66	Embra374	E. grandis and E. urophylla	(GA)29	Genomic	Pure	Di
67	Embra389	E. grandis and E. urophylla	(GA)n	Genomic	Pure	Di
68	El29	E. leucoxyon	(GA)14	Genomic	Pure	Di
69	Es 211	E. sieberi	(GA)17	Genomic	Pure	Di
70	En6	E. nitens	(GA)15	Genomic	Pure	Di
71	En10	E. nitens	(GA)10	Genomic	Pure	Di
72	En12	E. nitens	(GA)15	Genomic	Pure	Di
73	En13	E. nitens	(GA)17	Genomic	Pure	Di
74	En14	E. nitens	(GA)18	Genomic	Pure	Di
75	En15	E. nitens	(GA)19	Genomic	Pure	Di
76	EMCRC25	C. variegata	(GA)24	Genomic	Pure	Di
77	EMCRC32	C. variegata	(GA)15	Genomic	Pure	Di
78	EMCRC33	C. variegata	(GA)16	Genomic	Pure	Di
79	EMCRC35	C. variegata	(GA)25	Genomic	Pure	Di
80	EMCRC39	C. variegata	(GA)15	Genomic	Pure	Di
81	EMCRC 41	Corymbia citriodora subsp variegata	(GA)24	Genomic	Pure	Di
82	EMCRC 44	Corymbia citriodora subsp variegata	(GA)24	Genomic	Pure	Di
83	EMCRC 45	Corymbia citriodora subsp variegata	(GA)18	Genomic	Pure	Di
84	EMCRC 46	Corymbia citriodora subsp variegata	(GA)13	Genomic	Pure	Di
85	EMCRC 51	Corymbia citriodora subsp variegata	(GA)15	Genomic	Pure	Di
86	EMCRC 52	Corymbia citriodora subsp variegata	(GA)18	Genomic	Pure	Di
87	EMCRC 53	Corymbia citriodora subsp variegata	(GA)25	Genomic	Pure	Di
88	EMCRC 54	Corymbia citriodora subsp variegata	(GA)19	Genomic	Pure	Di
89	EMCRC 55	Corymbia citriodora subsp variegata	(GA)21	Genomic	Pure	Di
90	EMCRC 56	Corymbia citriodora subsp variegata	(GA)26	Genomic	Pure	Di
91	EMCRC 93	Corymbia citriodora subsp variegata	(GA)16	Genomic	Pure	Di
92	FMG-EUCSSR5	E.urophylla	(GA)19	Genomic	Pure	Di
93	ECc31.2	E.camaldulensis	(GA)15	Genomic	Pure	Di
94	ECc44	E.camaldulensis	(GA)17	Genomic	Pure	Di
95	CesA3_a	E.globulus	(GA)10	SSR-CG	Pure	Di
96	EST 11	E.globulus	(CT)8/(GA)6	EST	Pure	Di
97	KPEV22	E. victrix	(GA)17	Genomic	Pure	Di
98	FMRSA 1	E. grandis	(GAGCAC)3 & (GA)14	Genomic	Pure	Di

## Sheet: TG & AT motif
Embra132	E. grandis and E. urophylla	(TG)13	Genomic	Pure	Di
Embra133	E. grandis and E. urophylla	(TG)28	Genomic	Pure	Di
EMCRC9	E. globulus	(TG)14	Genomic	Pure	Di
EMCRC90cp	E.globulus	(AT)5	cpSSR	Pure	Di
EST 1	E.globulus	(AT)10	EST	Pure	Di

## Sheet: AC motif
Embra152	E. grandis and E. urophylla	(AC)24	Genomic	Pure	Di
Embra163	E. grandis and E. urophylla	(AC)16	Genomic	Pure	Di
El06	E. leucoxyon	(AC)12	Genomic	Pure	Di
EMCRC4	E. globulus	(AC)17	Genomic	Pure	Di
ECc64	E.camaldulensis	(AC)7	Genomic	Pure	Di

[truncated: 9 more sheets: GT motif, CA motif, Tri motif, IP, PENTA,HEXA, TETRA, Cross Amp., LG All, Sheet1]
